# Supplementary material for: In Silico Prediction of Drug-Induced Liver Injury Based on Ensemble Classifier Method
Source: Int J Mol Sci. 2019 Aug 22;20(17):4106. doi: 10.3390/ijms20174106 (PMC6747689; doi:10.3390/ijms20174106)
Supplement: Supplementary file 1 [file ijms-20-04106-s001.zip]

Archive with 8 entries (8 files):
- Supplementary 1.zip
- Supplementary 2.xlsx
- Supplementary 3.xlsx
- Supplementary 4.xlsx
- Supplementary 5.xlsx
- Supplementary 6.xlsx
- Supplementary 7.xlsx
- Supplementary caption.docx
