# Supplementary material for: In Silico Prediction of Drug-Induced Liver Injury Based on Ensemble Classifier Method
Source: Int J Mol Sci. 2019 Aug 22;20(17):4106. doi: 10.3390/ijms20174106 (PMC6747689; doi:10.3390/ijms20174106)
Supplement: Supplementary file 1 [file ijms-20-04106-s001.zip › Supplementary 2.xlsx]

## Sheet: Sheet1
108 base classifiers
Fingerprints	Classifier	Performance	1	2	3	4	5	6	7	8	9	10	Mean value
1.AP2DFP	LR	ACC	0.7778	0.7444	0.7	0.8333	0.6889	0.7111	0.6778	0.7	0.7	0.6889	0.72222
		AUC	0.75	0.7247	0.6342	0.8105	0.6395	0.7	0.6429	0.6852	0.689	0.6741	0.69501
		F1	0.6667	0.6462	0.4906	0.7368	0.5172	0.6486	0.5397	0.6197	0.6197	0.6111	0.60963
		SE	0.6667	0.6562	0.4062	0.75	0.4688	0.6	0.5	0.6111	0.5238	0.5789	0.57617
		SP	0.6667	0.7931	0.8621	0.871	0.8103	0.8	0.7857	0.7593	0.8542	0.7692	0.79716
		Mcc	0.5	0.4464	0.3037	0.6151	0.2948	0.41	0.2964	0.3722	0.4035	0.3547	0.39968
	SVC	ACC	0.7556	0.6667	0.7	0.7444	0.7	0.7111	0.7111	0.7222	0.6333	0.6333	0.69777
		AUC	0.75	0.6433	0.6342	0.7166	0.6692	0.695	0.687	0.7176	0.622	0.6189	0.67538
		F1	0.6667	0.5455	0.4906	0.6102	0.5714	0.6286	0.6061	0.6667	0.5352	0.5479	0.58689
		SE	0.7333	0.5625	0.4062	0.6429	0.5625	0.55	0.5882	0.6944	0.4524	0.5263	0.57187
		SP	0.7667	0.7241	0.8621	0.7903	0.7759	0.84	0.7857	0.7407	0.7917	0.7115	0.77887
		Mcc	0.4811	0.283	0.3037	0.422	0.3409	0.4111	0.3788	0.4302	0.2605	0.241	0.35523
	GBDT	ACC	0.8	0.6667	0.7778	0.8222	0.7556	0.7	0.7222	0.7111	0.6222	0.7444	0.73222
		AUC	0.7667	0.6223	0.7365	0.7828	0.7053	0.685	0.6843	0.6852	0.6057	0.7328	0.70066
		F1	0.6897	0.5	0.6552	0.7037	0.6071	0.6197	0.5902	0.6061	0.4688	0.6849	0.61254
		SE	0.6667	0.4688	0.5938	0.6786	0.5312	0.55	0.5294	0.5556	0.3571	0.6579	0.55891
		SP	0.8667	0.7759	0.8793	0.8871	0.8793	0.82	0.8393	0.8148	0.8542	0.8077	0.84243
		Mcc	0.5431	0.2529	0.4996	0.5778	0.4444	0.3869	0.3901	0.3849	0.2453	0.4717	0.41967
	ADB	ACC	0.7667	0.6889	0.7333	0.7556	0.7	0.7333	0.7333	0.6556	0.7444	0.7222	0.72333
		AUC	0.725	0.6746	0.688	0.6953	0.6342	0.7175	0.6991	0.625	0.7351	0.6959	0.68897
		F1	0.6316	0.5882	0.5862	0.5769	0.4906	0.6571	0.6129	0.5231	0.6849	0.6154	0.59669
		SE	0.6	0.625	0.5312	0.5357	0.4062	0.575	0.5588	0.4722	0.5952	0.5263	0.54256
		SP	0.85	0.7241	0.8448	0.8548	0.8621	0.86	0.8393	0.7778	0.875	0.8654	0.83533
		Mcc	0.4629	0.3411	0.3972	0.4089	0.3037	0.4585	0.4169	0.2621	0.4937	0.4222	0.39672
	XGB	ACC	0.7556	0.7	0.7889	0.7778	0.7	0.7222	0.7222	0.6889	0.6222	0.7444	0.72222
		AUC	0.7167	0.6692	0.7452	0.731	0.6482	0.7075	0.6786	0.6667	0.6071	0.7186	0.68888
		F1	0.6207	0.5714	0.6667	0.6296	0.5263	0.6479	0.5763	0.5882	0.4848	0.6462	0.59581
		SE	0.6	0.5625	0.5938	0.6071	0.4688	0.575	0.5	0.5556	0.381	0.5526	0.53964
		SP	0.8333	0.7759	0.8966	0.8548	0.8276	0.84	0.8571	0.7778	0.8333	0.8846	0.8381
		Mcc	0.4412	0.3409	0.524	0.4719	0.3167	0.434	0.3866	0.3411	0.2417	0.4713	0.39694
	Random Forest	ACC	0.7667	0.7333	0.7	0.7667	0.7111	0.6333	0.6444	0.7333	0.6333	0.7444	0.70665
		AUC	0.7333	0.7301	0.6482	0.7327	0.6708	0.625	0.5987	0.7269	0.6235	0.7328	0.6822
		F1	0.6441	0.6571	0.5263	0.6316	0.5667	0.5714	0.4667	0.6757	0.5479	0.6849	0.59724
		SE	0.6333	0.7188	0.4688	0.6429	0.5312	0.55	0.4118	0.6944	0.4762	0.6579	0.57853
		SP	0.8333	0.7414	0.8276	0.8226	0.8103	0.7	0.7857	0.7593	0.7708	0.8077	0.78587
		Mcc	0.4707	0.4459	0.3167	0.4611	0.3532	0.2525	0.2112	0.45	0.2593	0.4717	0.36923
	ExtraTrees	ACC	0.7111	0.6889	0.7	0.7556	0.7	0.6222	0.6444	0.7333	0.6556	0.7333	0.69444
		AUC	0.65	0.6746	0.6622	0.7051	0.6622	0.605	0.6045	0.7176	0.6414	0.7232	0.66458
		F1	0.5185	0.5882	0.5574	0.5926	0.5574	0.5143	0.4839	0.6571	0.5373	0.6757	0.56824
		SE	0.4667	0.625	0.5312	0.5714	0.5312	0.45	0.4412	0.6389	0.4286	0.6579	0.53421
		SP	0.8333	0.7241	0.7931	0.8387	0.7931	0.76	0.7679	0.7963	0.8542	0.7885	0.79492
		Mcc	0.3198	0.3411	0.3322	0.4189	0.3322	0.2214	0.2189	0.4397	0.3149	0.45	0.33891
	LGB	ACC	0.7222	0.6778	0.7111	0.7444	0.6778	0.7111	0.6	0.6778	0.7	0.6889	0.69111
		AUC	0.7083	0.694	0.6778	0.7558	0.6449	0.7	0.5746	0.6759	0.689	0.6918	0.68121
		F1	0.6154	0.6234	0.5806	0.6567	0.5397	0.6486	0.4706	0.6234	0.6197	0.6585	0.60366
		SE	0.6667	0.75	0.5625	0.7857	0.5312	0.6	0.4706	0.6667	0.5238	0.7105	0.62677
		SP	0.75	0.6379	0.7931	0.7258	0.7586	0.8	0.6786	0.6852	0.8542	0.6731	0.73565
		Mcc	0.4029	0.3714	0.3611	0.4779	0.292	0.41	0.1492	0.3461	0.4035	0.379	0.35931
	CatB	ACC	0.7667	0.6889	0.6444	0.7778	0.7444	0.7444	0.7222	0.7778	0.6556	0.7556	0.72778
		AUC	0.7258	0.7054	0.6165	0.7593	0.7202	0.6834	0.6843	0.7581	0.64	0.7462	0.70392
		F1	0.6441	0.6111	0.5152	0.7059	0.6462	0.566	0.5902	0.7059	0.5634	0.6765	0.62245
		SE	0.5588	0.4583	0.4595	0.6667	0.5385	0.4545	0.5294	0.6316	0.5	0.5349	0.53322
		SP	0.8929	0.9524	0.7736	0.8519	0.902	0.9123	0.8393	0.8846	0.78	0.9574	0.87464
		Mcc	0.4889	0.4633	0.2454	0.5307	0.4815	0.4252	0.3901	0.5408	0.2928	0.5491	0.44078
2.EStateFP	LR	ACC	0.6667	0.7333	0.7556	0.6778	0.6778	0.6333	0.6889	0.7778	0.7222	0.7444	0.70778
		AUC	0.6739	0.7275	0.7435	0.6674	0.653	0.5926	0.6371	0.7575	0.6724	0.7222	0.68471
		F1	0.6154	0.6923	0.6944	0.6133	0.5672	0.459	0.5	0.697	0.5614	0.6567	0.60567
		SE	0.5106	0.675	0.6757	0.5897	0.5135	0.3889	0.5	0.575	0.5	0.6111	0.55395
		SP	0.8372	0.78	0.8113	0.7451	0.7925	0.7963	0.7742	0.94	0.8448	0.8333	0.81547
		Mcc	0.3656	0.4578	0.4915	0.3387	0.3194	0.2025	0.2742	0.5646	0.3685	0.4582	0.3841
	SVC	ACC	0.6333	0.7444	0.7444	0.6667	0.6889	0.6111	0.7333	0.7667	0.7	0.7556	0.70444
		AUC	0.642	0.735	0.7341	0.6576	0.6747	0.5787	0.6987	0.7475	0.6412	0.7454	0.68549
		F1	0.56	0.6933	0.6849	0.6053	0.6111	0.4615	0.5862	0.6866	0.5091	0.6944	0.60924
		SE	0.4468	0.65	0.6757	0.5897	0.5946	0.4167	0.6071	0.575	0.4375	0.6944	0.56875
		SP	0.8372	0.82	0.7925	0.7255	0.7547	0.7407	0.7903	0.92	0.8448	0.7963	0.8022
		Mcc	0.3064	0.4791	0.4702	0.3175	0.3526	0.165	0.3903	0.5367	0.3098	0.4907	0.38183
	GBDT	ACC	0.6889	0.8222	0.7444	0.6667	0.7222	0.6444	0.7111	0.7889	0.7333	0.7556	0.72777
		AUC	0.6952	0.8175	0.73	0.6546	0.7111	0.6204	0.663	0.7725	0.688	0.7269	0.70792
		F1	0.65	0.7949	0.6761	0.5946	0.6575	0.5294	0.5357	0.7246	0.5862	0.6562	0.64052
		SE	0.5532	0.775	0.6486	0.5641	0.6486	0.5	0.5357	0.625	0.5312	0.5833	0.59647
		SP	0.8372	0.86	0.8113	0.7451	0.7736	0.7407	0.7903	0.92	0.8448	0.8704	0.81934
		Mcc	0.4047	0.6388	0.4668	0.3143	0.4241	0.2464	0.326	0.5795	0.3972	0.4801	0.42779
	ADB	ACC	0.6333	0.7333	0.7	0.6333	0.6778	0.6222	0.6667	0.7222	0.7	0.7222	0.6811
		AUC	0.641	0.7275	0.6882	0.6161	0.6611	0.588	0.6112	0.705	0.6482	0.6991	0.65854
		F1	0.5714	0.6923	0.6301	0.5352	0.5915	0.4688	0.4643	0.6377	0.5263	0.6269	0.57445
		SE	0.4681	0.675	0.6216	0.4872	0.5676	0.4167	0.4643	0.55	0.4688	0.5833	0.53026
		SP	0.814	0.78	0.7547	0.7451	0.7547	0.7593	0.7581	0.86	0.8276	0.8148	0.78683
		Mcc	0.2989	0.4578	0.378	0.2405	0.3271	0.1862	0.2224	0.4359	0.3167	0.4105	0.3274
	XGB	ACC	0.7	0.8	0.7444	0.7222	0.7333	0.6333	0.7222	0.8111	0.7222	0.7333	0.7322
		AUC	0.7058	0.7975	0.7259	0.7127	0.7124	0.6065	0.6809	0.7925	0.7004	0.7083	0.71429
		F1	0.6667	0.775	0.6667	0.6667	0.6471	0.5075	0.5614	0.7463	0.6154	0.6364	0.64892
		SE	0.5745	0.775	0.6216	0.641	0.5946	0.4722	0.5714	0.625	0.625	0.5833	0.60836
		SP	0.8372	0.82	0.8302	0.7843	0.8302	0.7407	0.7903	0.96	0.7759	0.8333	0.82021
		Mcc	0.4241	0.595	0.4644	0.4302	0.4398	0.2196	0.3584	0.6343	0.3982	0.433	0.4397
	Random Forest	ACC	0.6778	0.7778	0.7333	0.7222	0.7222	0.6778	0.7889	0.7778	0.7778	0.7778	0.74334
		AUC	0.6865	0.78	0.7165	0.7157	0.6948	0.6435	0.7684	0.765	0.7575	0.7593	0.72872
		F1	0.6133	0.7619	0.6571	0.6753	0.6154	0.5397	0.678	0.7222	0.6875	0.7059	0.66563
		SE	0.4894	0.8	0.6216	0.6667	0.5405	0.4722	0.7143	0.65	0.6875	0.6667	0.63089
		SP	0.8837	0.76	0.8113	0.7647	0.8491	0.8148	0.8226	0.88	0.8276	0.8519	0.82657
		Mcc	0.4025	0.5567	0.4421	0.4328	0.4141	0.3069	0.523	0.5502	0.5151	0.5307	0.46741
	ExtraTrees	ACC	0.6778	0.8111	0.7111	0.6778	0.7444	0.6556	0.7556	0.7	0.7556	0.7222	0.72112
		AUC	0.6846	0.81	0.6976	0.6674	0.73	0.6204	0.7149	0.6825	0.7263	0.6944	0.70281
		F1	0.6329	0.7901	0.6389	0.6133	0.6761	0.5079	0.6071	0.6087	0.6452	0.6154	0.63356
		SE	0.5319	0.8	0.6216	0.5897	0.6486	0.4444	0.6071	0.525	0.625	0.5556	0.59489
		SP	0.8372	0.82	0.7736	0.7451	0.8113	0.7963	0.8226	0.84	0.8276	0.8333	0.8107
		Mcc	0.3852	0.6186	0.3989	0.3387	0.4668	0.2574	0.4297	0.3881	0.4596	0.4077	0.41507
	LGB	ACC	0.7556	0.7111	0.6889	0.7111	0.7444	0.6444	0.7667	0.7222	0.7556	0.7333	0.72333
		AUC	0.762	0.7075	0.6787	0.7029	0.7341	0.6111	0.7229	0.71	0.7193	0.713	0.70615
		F1	0.725	0.675	0.6216	0.6579	0.6849	0.5	0.6182	0.6575	0.6333	0.6471	0.64205
		SE	0.617	0.675	0.6216	0.641	0.6757	0.4444	0.6071	0.6	0.5938	0.6111	0.60867
		SP	0.907	0.74	0.7358	0.7647	0.7925	0.7778	0.8387	0.82	0.8448	0.8148	0.80361
		Mcc	0.5431	0.415	0.3575	0.4086	0.4702	0.2352	0.4504	0.4331	0.4535	0.4359	0.42025
	CatB	ACC	0.7	0.7667	0.6889	0.7111	0.6889	0.8111	0.7556	0.7333	0.6556	0.7778	0.7289
		AUC	0.6959	0.75	0.6845	0.6827	0.6749	0.7834	0.6797	0.7065	0.6448	0.765	0.70674
		F1	0.6582	0.6957	0.65	0.5937	0.6	0.7213	0.5417	0.625	0.5867	0.7222	0.63945
		SE	0.6047	0.6	0.619	0.5	0.6176	0.6875	0.5	0.6061	0.5641	0.65	0.5949
		SP	0.7872	0.9	0.75	0.8654	0.7321	0.8793	0.8594	0.807	0.7255	0.88	0.81859
		Mcc	0.3996	0.5316	0.3728	0.3982	0.3462	0.5806	0.379	0.4189	0.2929	0.5502	0.427
3.ExtendedFP	LR	ACC	0.7111	0.8222	0.7667	0.8333	0.6778	0.8222	0.8	0.7667	0.7889	0.8	0.77889
		AUC	0.6968	0.8009	0.7578	0.8238	0.6481	0.8185	0.7963	0.7407	0.7639	0.7966	0.76434
		F1	0.6389	0.7576	0.72	0.7761	0.5538	0.7576	0.7568	0.6769	0.7077	0.775	0.71204
		SE	0.5897	0.6944	0.6585	0.7879	0.5	0.8065	0.7778	0.5946	0.6389	0.7209	0.67692
		SP	0.8039	0.9074	0.8571	0.8596	0.7963	0.8305	0.8148	0.8868	0.8889	0.8723	0.85176
		Mcc	0.4048	0.6255	0.5297	0.6436	0.3106	0.6209	0.5878	0.5116	0.5533	0.6023	0.53901
	SVC	ACC	0.6889	0.7444	0.7556	0.6889	0.6333	0.7778	0.7667	0.7778	0.7556	0.7333	0.73223
		AUC	0.6772	0.7315	0.7476	0.6778	0.6111	0.7463	0.7639	0.7583	0.7269	0.7298	0.71704
		F1	0.6216	0.6761	0.7105	0.6	0.5217	0.6667	0.72	0.7059	0.6562	0.7	0.65787
		SE	0.5897	0.6667	0.6585	0.6364	0.5	0.6452	0.75	0.6486	0.5833	0.6512	0.63296
		SP	0.7647	0.7963	0.8367	0.7193	0.7222	0.8475	0.7778	0.8679	0.8704	0.8085	0.80113
		Mcc	0.3603	0.4652	0.506	0.3483	0.2259	0.5009	0.5218	0.5349	0.4801	0.4667	0.44101
	GBDT	ACC	0.6667	0.7667	0.7889	0.7556	0.7222	0.7667	0.7889	0.7778	0.7444	0.7333	0.75112
		AUC	0.6516	0.75	0.7743	0.7432	0.6991	0.7761	0.7778	0.7501	0.7315	0.7288	0.73825
		F1	0.5833	0.6957	0.7246	0.6765	0.6269	0.7042	0.7324	0.6875	0.6761	0.6923	0.67995
		SE	0.5385	0.6667	0.6098	0.697	0.5833	0.8065	0.7222	0.5946	0.6667	0.6279	0.65132
		SP	0.7647	0.8333	0.9388	0.7895	0.8148	0.7458	0.8333	0.9057	0.7963	0.8298	0.8252
		Mcc	0.3117	0.5083	0.5901	0.4809	0.4105	0.5281	0.5583	0.5371	0.4652	0.469	0.48592
	ADB	ACC	0.7111	0.7889	0.7	0.8333	0.6444	0.7222	0.7444	0.7333	0.7667	0.7111	0.73554
		AUC	0.7059	0.7778	0.6867	0.8046	0.6019	0.7269	0.7269	0.7124	0.7593	0.7076	0.721
		F1	0.6667	0.7324	0.6197	0.7541	0.4667	0.6479	0.6667	0.6471	0.7123	0.675	0.65886
		SE	0.6667	0.7222	0.5366	0.697	0.3889	0.7419	0.6389	0.5946	0.7222	0.6279	0.63369
		SP	0.7451	0.8333	0.8367	0.9123	0.8148	0.7119	0.8148	0.8302	0.7963	0.7872	0.80826
		Mcc	0.4118	0.5583	0.3944	0.6342	0.2257	0.434	0.4612	0.4398	0.5163	0.4214	0.44971
	XGB	ACC	0.7111	0.7889	0.7889	0.7444	0.6889	0.7889	0.7667	0.7889	0.7778	0.7111	0.75556
		AUC	0.6968	0.7685	0.7763	0.7281	0.6574	0.7931	0.75	0.7677	0.7546	0.7046	0.73971
		F1	0.6389	0.7164	0.7324	0.6567	0.5625	0.7246	0.6957	0.7164	0.697	0.6486	0.67892
		SE	0.5897	0.6667	0.6341	0.6667	0.5	0.8065	0.6667	0.6486	0.6389	0.5581	0.6376
		SP	0.8039	0.8704	0.9184	0.7895	0.8148	0.7797	0.8333	0.8868	0.8704	0.8511	0.84183
		Mcc	0.4048	0.5537	0.5837	0.4534	0.3331	0.5639	0.5083	0.5589	0.5292	0.4301	0.49191
	Random Forest	ACC	0.7778	0.7778	0.7778	0.8111	0.7222	0.8333	0.7889	0.7889	0.7667	0.7333	0.77778
		AUC	0.7707	0.7593	0.7641	0.7998	0.6944	0.8346	0.7731	0.7677	0.7546	0.7298	0.76481
		F1	0.7368	0.7059	0.7143	0.7463	0.6154	0.7761	0.7246	0.7164	0.7042	0.7	0.714
		SE	0.7179	0.6667	0.6098	0.7576	0.5556	0.8387	0.6944	0.6486	0.6944	0.6512	0.68349
		SP	0.8235	0.8519	0.9184	0.8421	0.8333	0.8305	0.8519	0.8868	0.8148	0.8085	0.84617
		Mcc	0.5453	0.5307	0.5628	0.596	0.4077	0.6491	0.5554	0.5589	0.5118	0.4667	0.53844
	ExtraTrees	ACC	0.6778	0.7444	0.7444	0.7444	0.7111	0.8111	0.7333	0.7333	0.7667	0.6667	0.73332
		AUC	0.6614	0.7083	0.7334	0.7281	0.6806	0.8024	0.7037	0.6961	0.7361	0.6601	0.71102
		F1	0.5915	0.623	0.6849	0.6567	0.5937	0.7385	0.625	0.6	0.6667	0.5946	0.63746
		SE	0.5385	0.5278	0.6098	0.6667	0.5278	0.7742	0.5556	0.4865	0.5833	0.5116	0.57818
		SP	0.7843	0.8889	0.8571	0.7895	0.8333	0.8305	0.8519	0.9057	0.8889	0.8085	0.84386
		Mcc	0.3341	0.4557	0.4858	0.4534	0.3821	0.5927	0.4311	0.4424	0.5048	0.3365	0.44186
	LGB	ACC	0.7111	0.7889	0.7444	0.8222	0.7444	0.8222	0.7889	0.7778	0.7778	0.7111	0.76888
		AUC	0.6938	0.7639	0.7334	0.8086	0.7222	0.8261	0.7778	0.746	0.7593	0.7056	0.75367
		F1	0.6286	0.7077	0.6849	0.7576	0.6567	0.7647	0.7324	0.6774	0.7059	0.6579	0.69738
		SE	0.5641	0.6389	0.6098	0.7576	0.6111	0.8387	0.7222	0.5676	0.6667	0.5814	0.65581
		SP	0.8235	0.8889	0.8571	0.8596	0.8333	0.8136	0.8333	0.9245	0.8519	0.8298	0.85155
		Mcc	0.4042	0.5533	0.4858	0.6172	0.4582	0.6299	0.5583	0.5406	0.5307	0.4262	0.52044
	CatB	ACC	0.8333	0.7556	0.8222	0.7667	0.7778	0.8111	0.7889	0.7778	0.7778	0.8222	0.79334
		AUC	0.8013	0.7417	0.8148	0.7675	0.774	0.7847	0.7961	0.7505	0.7348	0.799	0.77644
		F1	0.7541	0.6562	0.7778	0.72	0.75	0.7302	0.7532	0.6774	0.6552	0.7419	0.7216
		SE	0.6571	0.7	0.7778	0.7714	0.7317	0.6765	0.8286	0.6562	0.5588	0.7188	0.70769
		SP	0.9455	0.7833	0.8519	0.7636	0.8163	0.8929	0.7636	0.8448	0.9107	0.8793	0.84519
		Mcc	0.6481	0.4699	0.6296	0.5249	0.5508	0.5907	0.5787	0.5088	0.5148	0.6073	0.56236
4.FP	LR	ACC	0.7444	0.8	0.7222	0.7111	0.7	0.6889	0.7111	0.7	0.6667	0.6889	0.71333
		AUC	0.7399	0.7844	0.7169	0.7075	0.6766	0.6713	0.7169	0.6852	0.6455	0.6727	0.70169
		F1	0.7013	0.7353	0.6479	0.6667	0.597	0.6	0.6667	0.6197	0.5588	0.6	0.63934
		SE	0.7105	0.7143	0.697	0.6842	0.5263	0.5833	0.7429	0.6111	0.5588	0.6	0.64284
		SP	0.7692	0.8545	0.7368	0.7308	0.8269	0.7593	0.6909	0.7593	0.7321	0.7455	0.76053
		Mcc	0.4782	0.5754	0.4233	0.4125	0.3733	0.3462	0.4233	0.3722	0.291	0.3455	0.40409
	SVC	ACC	0.7556	0.7556	0.6667	0.6889	0.7111	0.6444	0.7	0.7	0.6111	0.6444	0.68778
		AUC	0.753	0.7429	0.6667	0.6953	0.6862	0.6389	0.6922	0.6806	0.5893	0.6208	0.67659
		F1	0.7179	0.6857	0.5946	0.6667	0.6061	0.5789	0.6301	0.6087	0.4928	0.5294	0.61109
		SE	0.7368	0.6857	0.6667	0.7368	0.5263	0.6111	0.6571	0.5833	0.5	0.5143	0.62181
		SP	0.7692	0.8	0.6667	0.6538	0.8462	0.6667	0.7273	0.7778	0.6786	0.7273	0.73136
		Mcc	0.503	0.4857	0.3225	0.386	0.3974	0.2739	0.3794	0.3671	0.1776	0.2444	0.3537
	GBDT	ACC	0.7667	0.8556	0.6778	0.7556	0.7111	0.7333	0.7333	0.7667	0.6778	0.8222	0.75001
		AUC	0.7591	0.8403	0.6627	0.7566	0.6862	0.7176	0.7247	0.7407	0.6544	0.8026	0.73449
		F1	0.72	0.806	0.5797	0.725	0.6061	0.6571	0.6667	0.6769	0.5672	0.7576	0.67623
		SE	0.7105	0.7714	0.6061	0.7632	0.5263	0.6389	0.6857	0.6111	0.5588	0.7143	0.65863
		SP	0.8077	0.9091	0.7193	0.75	0.8462	0.7963	0.7636	0.8704	0.75	0.8909	0.81035
		Mcc	0.5202	0.6931	0.32	0.508	0.3974	0.4397	0.4452	0.5047	0.3107	0.6209	0.47599
	ADB	ACC	0.7556	0.7333	0.6778	0.7333	0.6889	0.6667	0.8	0.6778	0.6444	0.7333	0.71111
		AUC	0.746	0.7195	0.6499	0.7338	0.6599	0.662	0.8052	0.6528	0.6103	0.7143	0.69537
		F1	0.7027	0.6571	0.5538	0.7	0.5625	0.6053	0.7632	0.5672	0.5	0.6471	0.62589
		SE	0.6842	0.6571	0.5455	0.7368	0.4737	0.6389	0.8286	0.5278	0.4706	0.6286	0.61918
		SP	0.8077	0.7818	0.7544	0.7308	0.8462	0.6852	0.7818	0.7778	0.75	0.8	0.77157
		Mcc	0.4959	0.439	0.3019	0.4629	0.3485	0.3195	0.5975	0.315	0.2269	0.4336	0.39407
	XGB	ACC	0.7889	0.8556	0.6667	0.7333	0.7556	0.7667	0.7111	0.7222	0.6667	0.8111	0.74779
		AUC	0.7819	0.8351	0.6539	0.7303	0.7282	0.7454	0.7065	0.6898	0.6455	0.7987	0.73153
		F1	0.7467	0.8	0.5714	0.6923	0.6563	0.6866	0.6486	0.6032	0.5588	0.7536	0.67175
		SE	0.7368	0.7429	0.6061	0.7105	0.5526	0.6389	0.6857	0.5278	0.5588	0.7429	0.6503
		SP	0.8269	0.9273	0.7018	0.75	0.9038	0.8519	0.7273	0.8519	0.7321	0.8545	0.81275
		Mcc	0.5659	0.693	0.3015	0.4578	0.4974	0.5059	0.4063	0.4058	0.291	0.6007	0.47253
	Random Forest	ACC	0.8333	0.8444	0.6778	0.7556	0.7222	0.7556	0.6889	0.7444	0.7	0.7222	0.74444
		AUC	0.831	0.8364	0.6754	0.753	0.6923	0.7407	0.7039	0.7222	0.6896	0.7104	0.73549
		F1	0.8052	0.8	0.6027	0.7179	0.6032	0.6857	0.6585	0.6567	0.6197	0.6479	0.67975
		SE	0.8158	0.8	0.6667	0.7368	0.5	0.6667	0.7714	0.6111	0.6471	0.6571	0.68727
		SP	0.8462	0.8727	0.6842	0.7692	0.8846	0.8148	0.6364	0.8333	0.7321	0.7636	0.78371
		Mcc	0.6598	0.6727	0.3403	0.503	0.4241	0.4865	0.398	0.4582	0.3736	0.4187	0.47349
	ExtraTrees	ACC	0.7	0.7778	0.7111	0.6556	0.7111	0.6778	0.6667	0.6778	0.7111	0.7667	0.70557
		AUC	0.6731	0.7403	0.6826	0.6346	0.6756	0.6389	0.6442	0.6435	0.6928	0.7468	0.67724
		F1	0.5846	0.6667	0.5938	0.5507	0.5667	0.5246	0.5588	0.5397	0.6176	0.6866	0.58898
		SE	0.5	0.5714	0.5758	0.5	0.4474	0.4444	0.5429	0.4722	0.6176	0.6571	0.53288
		SP	0.8462	0.9091	0.7895	0.7692	0.9038	0.8333	0.7455	0.8148	0.7679	0.8364	0.82157
		Mcc	0.3731	0.523	0.3704	0.2798	0.4036	0.3038	0.2917	0.3069	0.3855	0.5026	0.37404
	LGB	ACC	0.8	0.7667	0.6778	0.7556	0.7333	0.7556	0.7222	0.7667	0.7111	0.7333	0.74223
		AUC	0.788	0.7416	0.6691	0.7495	0.7019	0.7407	0.7312	0.7454	0.687	0.7143	0.72687
		F1	0.75	0.6769	0.5915	0.7105	0.6129	0.6857	0.6835	0.6866	0.6061	0.6471	0.66508
		SE	0.7105	0.6286	0.6364	0.7105	0.5	0.6667	0.7714	0.6389	0.5882	0.6286	0.64798
		SP	0.8654	0.8545	0.7018	0.7885	0.9038	0.8148	0.6909	0.8519	0.7857	0.8	0.80573
		Mcc	0.5867	0.4996	0.3299	0.499	0.4511	0.4865	0.4509	0.5059	0.3788	0.4336	0.4622
	CatB	ACC	0.7778	0.8111	0.7889	0.8556	0.8	0.7222	0.7	0.7778	0.8667	0.7111	0.78112
		AUC	0.7501	0.7564	0.7802	0.8333	0.7917	0.7025	0.7031	0.7637	0.8309	0.7085	0.76204
		F1	0.6875	0.6792	0.7164	0.8	0.75	0.6269	0.6582	0.6774	0.7931	0.6667	0.70554
		SE	0.5946	0.5806	0.75	0.7222	0.75	0.525	0.5652	0.7241	0.697	0.5909	0.64996
		SP	0.9057	0.9322	0.8103	0.9444	0.8333	0.88	0.8409	0.8033	0.9649	0.8261	0.87411
		Mcc	0.5371	0.5671	0.5502	0.6989	0.5833	0.4392	0.4213	0.5115	0.7121	0.4299	0.54506
5.GraphOnlyFP	LR	ACC	0.7222	0.7444	0.6556	0.7556	0.6889	0.7333	0.7	0.6889	0.6556	0.7222	0.70667
		AUC	0.7075	0.7262	0.6556	0.7495	0.6804	0.7213	0.7083	0.6772	0.625	0.6944	0.69454
		F1	0.6377	0.6667	0.6265	0.7105	0.6316	0.6667	0.6667	0.6216	0.5231	0.6154	0.63665
		SE	0.6471	0.5897	0.5778	0.7105	0.5854	0.5854	0.75	0.5897	0.4722	0.5556	0.60634
		SP	0.7679	0.8627	0.7333	0.7885	0.7755	0.8571	0.6667	0.7647	0.7778	0.8333	0.78275
		Mcc	0.4126	0.4757	0.3149	0.499	0.3687	0.4638	0.4082	0.3603	0.2621	0.4077	0.3973
	SVC	ACC	0.7111	0.7111	0.6222	0.7556	0.6667	0.6444	0.6667	0.6444	0.6333	0.6333	0.66888
		AUC	0.6928	0.6998	0.6222	0.746	0.664	0.6376	0.6713	0.6259	0.6065	0.6065	0.65726
		F1	0.6176	0.6486	0.5952	0.7027	0.6341	0.5897	0.625	0.5429	0.5075	0.5075	0.59708
		SE	0.6176	0.6154	0.5556	0.6842	0.6341	0.561	0.6944	0.4872	0.4722	0.4722	0.57939
		SP	0.7679	0.7843	0.6889	0.8077	0.6939	0.7143	0.6481	0.7647	0.7407	0.7407	0.73512
		Mcc	0.3855	0.4063	0.2466	0.4959	0.328	0.2786	0.3358	0.2627	0.2196	0.2196	0.31786
	GBDT	ACC	0.7333	0.7111	0.7222	0.7667	0.6667	0.7667	0.6778	0.7444	0.7667	0.7111	0.72667
		AUC	0.7106	0.6938	0.7222	0.7591	0.656	0.7499	0.662	0.7262	0.7407	0.6806	0.71011
		F1	0.6364	0.6286	0.6914	0.72	0.5946	0.6866	0.5915	0.6667	0.6769	0.5937	0.64864
		SE	0.6176	0.5641	0.6222	0.7105	0.5366	0.561	0.5833	0.5897	0.6111	0.5278	0.59239
		SP	0.8036	0.8235	0.8222	0.8077	0.7755	0.9388	0.7407	0.8627	0.8704	0.8333	0.82784
		Mcc	0.4266	0.4042	0.4536	0.5202	0.3225	0.5491	0.3257	0.4757	0.5047	0.3821	0.43644
	ADB	ACC	0.6778	0.6889	0.7111	0.7	0.6778	0.7444	0.6778	0.7444	0.7	0.7333	0.70555
		AUC	0.6486	0.6682	0.7111	0.6943	0.6643	0.7315	0.6713	0.7293	0.662	0.6898	0.68704
		F1	0.5538	0.5882	0.6829	0.6494	0.5915	0.6761	0.6133	0.6761	0.5574	0.5862	0.61749
		SE	0.5294	0.5128	0.6222	0.6579	0.5122	0.5854	0.6389	0.6154	0.4722	0.4722	0.56186
		SP	0.7679	0.8235	0.8	0.7308	0.8163	0.8776	0.7037	0.8431	0.8519	0.9074	0.81222
		Mcc	0.3033	0.3567	0.4291	0.3874	0.3471	0.4891	0.3387	0.4747	0.3545	0.4328	0.39134
	XGB	ACC	0.7556	0.6889	0.7556	0.7556	0.6444	0.7556	0.6889	0.7556	0.7222	0.6889	0.72113
		AUC	0.7285	0.6682	0.7556	0.7424	0.6336	0.7417	0.6759	0.7391	0.6944	0.6481	0.70275
		F1	0.6562	0.5882	0.7317	0.6944	0.5676	0.6857	0.6111	0.6857	0.6154	0.5333	0.63693
		SE	0.6176	0.5128	0.6667	0.6579	0.5122	0.5854	0.6111	0.6154	0.5556	0.4444	0.57791
		SP	0.8393	0.8235	0.8444	0.8269	0.7551	0.898	0.7407	0.8627	0.8333	0.8519	0.82758
		Mcc	0.4699	0.3567	0.5194	0.4939	0.2762	0.5151	0.3519	0.4986	0.4077	0.3282	0.42176
	Random Forest	ACC	0.7556	0.7333	0.7111	0.7444	0.6667	0.7778	0.7667	0.7667	0.7333	0.6889	0.73445
		AUC	0.7285	0.7134	0.7111	0.7399	0.658	0.7641	0.7546	0.7579	0.7083	0.662	0.71978
		F1	0.6562	0.6471	0.6829	0.7013	0.6053	0.7143	0.7042	0.72	0.6364	0.5758	0.66435
		SE	0.6176	0.5641	0.6222	0.7105	0.561	0.6098	0.6944	0.6923	0.5833	0.5278	0.6183
		SP	0.8393	0.8627	0.8	0.7692	0.7551	0.9184	0.8148	0.8235	0.8333	0.7963	0.82126
		Mcc	0.4699	0.4526	0.4291	0.4782	0.3229	0.5628	0.5118	0.5218	0.433	0.3368	0.45189
	ExtraTrees	ACC	0.7778	0.6333	0.7222	0.7444	0.6778	0.7111	0.6889	0.7111	0.7111	0.7111	0.70888
		AUC	0.7463	0.6071	0.7222	0.7293	0.6563	0.6989	0.6806	0.6878	0.6806	0.6806	0.68897
		F1	0.6774	0.4923	0.6914	0.6761	0.5397	0.6389	0.6216	0.6061	0.5937	0.5937	0.61309
		SE	0.6176	0.4103	0.6222	0.6316	0.4146	0.561	0.6389	0.5128	0.5278	0.5278	0.54646
		SP	0.875	0.8039	0.8222	0.8269	0.898	0.8367	0.7222	0.8627	0.8333	0.8333	0.83142
		Mcc	0.5159	0.2342	0.4536	0.4699	0.3622	0.4168	0.3582	0.4061	0.3821	0.3821	0.39811
	LGB	ACC	0.7556	0.7556	0.7333	0.8	0.7111	0.7333	0.6556	0.6889	0.6667	0.6778	0.71779
		AUC	0.7285	0.7421	0.7333	0.795	0.7008	0.7173	0.6389	0.6712	0.6435	0.6574	0.7028
		F1	0.6562	0.6944	0.7143	0.7632	0.6486	0.6471	0.5634	0.6	0.5588	0.5797	0.64257
		SE	0.6176	0.641	0.6667	0.7632	0.5854	0.5366	0.5556	0.5385	0.5278	0.5556	0.5988
		SP	0.8393	0.8431	0.8	0.8269	0.8163	0.898	0.7222	0.8039	0.7593	0.7593	0.80683
		Mcc	0.4699	0.4979	0.4709	0.5901	0.4151	0.4723	0.2791	0.357	0.2938	0.32	0.41661
	CatB	ACC	0.5778	0.7111	0.7444	0.7444	0.7444	0.7222	0.7667	0.6513	0.7333	0.7556	0.71512
		AUC	0.568	0.7043	0.7262	0.7096	0.7457	0.6963	0.7414	0.5714	0.7083	0.7302	0.69014
		F1	0.4412	0.6389	0.6667	0.623	0.6761	0.6032	0.6769	0.5882	0.6364	0.6207	0.61713
		SE	0.3488	0.6765	0.5897	0.5135	0.75	0.6129	0.5789	0.7143	0.5833	0.6667	0.60346
		SP	0.7872	0.7321	0.8627	0.9057	0.7414	0.7797	0.9038	0.2994	0.8333	0.7937	0.7639
		Mcc	0.1517	0.4011	0.4757	0.4664	0.4747	0.3897	0.5204	0.5114	0.433	0.4439	0.4268
6.KRFP	LR	ACC	0.7556	0.7111	0.7	0.7667	0.7333	0.8111	0.6889	0.7444	0.8333	0.7556	0.75
		AUC	0.7285	0.705	0.685	0.7731	0.7195	0.7904	0.6747	0.7285	0.8238	0.6984	0.73269
		F1	0.6562	0.6667	0.6197	0.7342	0.6667	0.7302	0.6111	0.6462	0.7761	0.5769	0.6684
		SE	0.6176	0.65	0.55	0.8056	0.6154	0.7188	0.5946	0.6774	0.7879	0.5556	0.65729
		SP	0.8393	0.76	0.82	0.7407	0.8235	0.8621	0.7547	0.7797	0.8596	0.8413	0.80809
		Mcc	0.4699	0.4125	0.3869	0.5358	0.4513	0.5851	0.3526	0.448	0.6436	0.406	0.46917
	SVC	ACC	0.7111	0.6333	0.6778	0.7889	0.7333	0.7778	0.6889	0.7222	0.8222	0.7889	0.73444
		AUC	0.6754	0.6225	0.67	0.787	0.7195	0.7575	0.6869	0.7116	0.815	0.7328	0.71782
		F1	0.5806	0.56	0.6234	0.7467	0.6667	0.6875	0.641	0.6269	0.7647	0.6275	0.6525
		SE	0.5294	0.525	0.6	0.7778	0.6154	0.6875	0.6757	0.6774	0.7879	0.5926	0.64687
		SP	0.8214	0.72	0.74	0.7963	0.8235	0.8276	0.6981	0.7458	0.8421	0.873	0.78878
		Mcc	0.3674	0.2497	0.3434	0.5675	0.4513	0.5151	0.3693	0.4105	0.6227	0.4825	0.43794
	GBDT	ACC	0.7556	0.6889	0.7	0.7556	0.7444	0.8111	0.7111	0.8	0.7889	0.7667	0.75223
		AUC	0.7342	0.67	0.68	0.7315	0.7293	0.7764	0.6813	0.7556	0.7823	0.6958	0.72364
		F1	0.6667	0.5882	0.597	0.6667	0.6761	0.7119	0.5938	0.6786	0.7246	0.5714	0.6475
		SE	0.6471	0.5	0.5	0.6111	0.6154	0.6562	0.5135	0.6129	0.7576	0.5185	0.59323
		SP	0.8214	0.84	0.86	0.8519	0.8431	0.8966	0.8491	0.8983	0.807	0.873	0.85404
		Mcc	0.4745	0.3649	0.3904	0.4811	0.4747	0.5774	0.3893	0.5423	0.5554	0.4175	0.46675
	ADB	ACC	0.7222	0.7333	0.7	0.6556	0.7	0.7667	0.7111	0.7444	0.7556	0.7222	0.72111
		AUC	0.6959	0.725	0.685	0.6435	0.69	0.7419	0.6976	0.7132	0.7496	0.664	0.70057
		F1	0.6154	0.6842	0.6197	0.5753	0.64	0.6667	0.6389	0.623	0.6857	0.5283	0.62772
		SE	0.5882	0.65	0.55	0.5833	0.6154	0.6562	0.6216	0.6129	0.7273	0.5185	0.61234
		SP	0.8036	0.8	0.82	0.7037	0.7647	0.8276	0.7736	0.8136	0.7719	0.8095	0.78882
		Mcc	0.3998	0.4564	0.3869	0.2858	0.3845	0.4874	0.3989	0.4299	0.4889	0.3317	0.40502
	XGB	ACC	0.7444	0.7333	0.6889	0.7778	0.7333	0.8556	0.6778	0.7889	0.8222	0.7556	0.75778
		AUC	0.708	0.725	0.675	0.7685	0.7134	0.8319	0.6571	0.7548	0.8086	0.6984	0.73407
		F1	0.623	0.6842	0.6111	0.7222	0.6471	0.7869	0.5797	0.678	0.7576	0.5769	0.66667
		SE	0.5588	0.65	0.55	0.7222	0.5641	0.75	0.5405	0.6452	0.7576	0.5556	0.6294
		SP	0.8571	0.8	0.8	0.8148	0.8627	0.9138	0.7736	0.8644	0.8596	0.8413	0.83873
		Mcc	0.4401	0.4564	0.3633	0.537	0.4526	0.6799	0.3229	0.523	0.6172	0.406	0.47984
	Random Forest	ACC	0.7889	0.7889	0.7	0.7667	0.7556	0.8333	0.7667	0.8111	0.8333	0.7667	0.78112
		AUC	0.761	0.7675	0.675	0.7454	0.736	0.7796	0.7285	0.7564	0.7982	0.6958	0.74434
		F1	0.6984	0.7077	0.5714	0.6866	0.6765	0.717	0.6441	0.6792	0.7458	0.5714	0.66981
		SE	0.6471	0.575	0.45	0.6389	0.5897	0.5938	0.5135	0.5806	0.6667	0.5185	0.57738
		SP	0.875	0.96	0.9	0.8519	0.8824	0.9655	0.9434	0.9322	0.9298	0.873	0.91132
		Mcc	0.5416	0.5935	0.3987	0.5059	0.5006	0.633	0.5231	0.5671	0.6342	0.4175	0.53152
	ExtraTrees	ACC	0.7556	0.7111	0.7333	0.7667	0.7667	0.7667	0.7	0.7667	0.8444	0.8111	0.76223
		AUC	0.7169	0.685	0.71	0.7454	0.7489	0.6929	0.6596	0.7149	0.8325	0.7275	0.72336
		F1	0.6333	0.5806	0.625	0.6866	0.6957	0.5714	0.5424	0.6182	0.7879	0.6222	0.63633
		SE	0.5588	0.45	0.5	0.6389	0.6154	0.4375	0.4324	0.5484	0.7879	0.5185	0.54878
		SP	0.875	0.92	0.92	0.8519	0.8824	0.9483	0.8868	0.8814	0.8772	0.9365	0.89795
		Mcc	0.4641	0.4278	0.4719	0.5059	0.5232	0.4718	0.3655	0.4618	0.6651	0.5213	0.48784
	LGB	ACC	0.7556	0.7778	0.7556	0.8222	0.7667	0.8	0.6667	0.7222	0.7778	0.7667	0.76113
		AUC	0.7285	0.775	0.74	0.8241	0.7549	0.7678	0.6517	0.681	0.7799	0.7169	0.74198
		F1	0.6562	0.75	0.6857	0.7895	0.7123	0.7	0.5833	0.5763	0.7222	0.6038	0.67793
		SE	0.6176	0.75	0.6	0.8333	0.6667	0.6562	0.5676	0.5484	0.7879	0.5926	0.66203
		SP	0.8393	0.8	0.88	0.8148	0.8431	0.8793	0.7358	0.8136	0.7719	0.8413	0.82191
		Mcc	0.4699	0.55	0.506	0.639	0.5211	0.5538	0.3062	0.3715	0.5444	0.4387	0.49006
	CatB	ACC	0.7667	0.8	0.7778	0.8	0.7889	0.7667	0.8222	0.7667	0.7222	0.7778	0.7789
		AUC	0.7648	0.7939	0.7505	0.7757	0.7522	0.7547	0.7917	0.7571	0.6711	0.7583	0.757
		F1	0.7407	0.7273	0.6774	0.7188	0.678	0.6957	0.7419	0.7042	0.5455	0.7059	0.69354
		SE	0.6818	0.7742	0.6562	0.6765	0.625	0.7059	0.6389	0.7143	0.5357	0.6486	0.66571
		SP	0.8478	0.8136	0.8448	0.875	0.8793	0.8036	0.9444	0.8	0.8065	0.8679	0.84829
		Mcc	0.5381	0.5729	0.5088	0.5672	0.5268	0.5067	0.6305	0.5118	0.3457	0.5349	0.52434
7.MaccsFP	LR	ACC	0.7222	0.7444	0.7222	0.7333	0.7556	0.7667	0.7444	0.6778	0.7222	0.7111	0.72999
		AUC	0.7228	0.7286	0.7172	0.7106	0.7407	0.757	0.7363	0.6816	0.7136	0.7025	0.72109
		F1	0.7253	0.6667	0.6753	0.6364	0.6857	0.7123	0.6933	0.6588	0.6667	0.6579	0.67784
		SE	0.75	0.6571	0.6047	0.6176	0.6667	0.7027	0.6842	0.5957	0.6579	0.625	0.65616
		SP	0.6957	0.8	0.8298	0.8036	0.8148	0.8113	0.7885	0.7674	0.7692	0.78	0.78603
		Mcc	0.446	0.4597	0.4476	0.4266	0.4865	0.5163	0.4745	0.3673	0.4288	0.4108	0.44641
	SVC	ACC	0.6667	0.6778	0.7222	0.6667	0.7778	0.6889	0.7444	0.7222	0.7222	0.6556	0.70445
		AUC	0.6675	0.6532	0.7162	0.6397	0.7546	0.6828	0.7399	0.7251	0.71	0.6425	0.69315
		F1	0.6739	0.5672	0.6667	0.5455	0.697	0.6316	0.7013	0.7126	0.6575	0.5753	0.64286
		SE	0.7045	0.5429	0.5814	0.5294	0.6389	0.6486	0.7105	0.6596	0.6316	0.525	0.61724
		SP	0.6304	0.7636	0.8511	0.75	0.8704	0.717	0.7692	0.7907	0.7885	0.76	0.76909
		Mcc	0.3356	0.3121	0.4513	0.283	0.5292	0.363	0.4782	0.4526	0.4256	0.2939	0.39245
	GBDT	ACC	0.7	0.7778	0.7556	0.7444	0.7222	0.7889	0.8111	0.5667	0.7333	0.7889	0.73889
		AUC	0.7001	0.7558	0.7501	0.7138	0.7083	0.7759	0.8011	0.5722	0.709	0.7825	0.72688
		F1	0.6966	0.697	0.7105	0.6349	0.6479	0.7324	0.7671	0.5185	0.6364	0.7532	0.67945
		SE	0.7045	0.6571	0.6279	0.5882	0.6389	0.7027	0.7368	0.4468	0.5526	0.725	0.63805
		SP	0.6957	0.8545	0.8723	0.8393	0.7778	0.8491	0.8654	0.6977	0.8654	0.84	0.81572
		Mcc	0.4001	0.5249	0.5185	0.4435	0.4187	0.56	0.6102	0.1489	0.446	0.5706	0.46414
	ADB	ACC	0.6444	0.7444	0.7333	0.7111	0.7333	0.7667	0.7667	0.6778	0.7556	0.7222	0.72555
		AUC	0.6443	0.7286	0.7269	0.6812	0.7083	0.7529	0.7485	0.6826	0.7424	0.71	0.71257
		F1	0.6364	0.6667	0.6757	0.5938	0.6364	0.7042	0.6957	0.6506	0.6944	0.6575	0.66114
		SE	0.6364	0.6571	0.5814	0.5588	0.5833	0.6757	0.6316	0.5745	0.6579	0.6	0.61567
		SP	0.6522	0.8	0.8723	0.8036	0.8333	0.8302	0.8654	0.7907	0.8269	0.82	0.80946
		Mcc	0.2885	0.4597	0.477	0.3727	0.433	0.5134	0.5165	0.3723	0.4939	0.4331	0.43601
	XGB	ACC	0.7222	0.7889	0.7667	0.7333	0.7444	0.8222	0.8	0.6889	0.7444	0.7667	0.75777
		AUC	0.7213	0.7649	0.7608	0.7048	0.7315	0.8123	0.788	0.6952	0.7257	0.755	0.74595
		F1	0.7059	0.7077	0.72	0.625	0.6761	0.7778	0.75	0.65	0.6667	0.7123	0.69915
		SE	0.6818	0.6571	0.6279	0.5882	0.6667	0.7568	0.7105	0.5532	0.6053	0.65	0.64975
		SP	0.7609	0.8727	0.8936	0.8214	0.7963	0.8679	0.8654	0.8372	0.8462	0.86	0.84216
		Mcc	0.4443	0.548	0.5442	0.4213	0.4652	0.6305	0.5867	0.4047	0.4692	0.5259	0.504
	Random Forest	ACC	0.7333	0.8	0.7444	0.7667	0.7333	0.8333	0.8	0.7	0.8111	0.8	0.77221
		AUC	0.7322	0.774	0.7405	0.7374	0.7176	0.8177	0.788	0.7048	0.7976	0.79	0.75998
		F1	0.7143	0.7188	0.7089	0.6667	0.6571	0.7826	0.75	0.6747	0.7606	0.7568	0.71905
		SE	0.6818	0.6571	0.6512	0.6176	0.6389	0.7297	0.7105	0.5957	0.7105	0.7	0.6693
		SP	0.7826	0.8909	0.8298	0.8571	0.7963	0.9057	0.8654	0.814	0.8846	0.88	0.85064
		Mcc	0.4672	0.5717	0.4904	0.4926	0.4397	0.6531	0.5867	0.4177	0.61	0.5944	0.53235
	ExtraTrees	ACC	0.7444	0.7667	0.7444	0.7444	0.7111	0.8	0.7889	0.6778	0.7556	0.7222	0.74555
		AUC	0.7426	0.7312	0.7385	0.708	0.6759	0.7772	0.7713	0.6865	0.7353	0.7	0.72665
		F1	0.716	0.6557	0.6933	0.623	0.5806	0.7273	0.7246	0.6133	0.6765	0.6154	0.66257
		SE	0.6591	0.5714	0.6047	0.5588	0.5	0.6486	0.6579	0.4894	0.6053	0.5	0.57952
		SP	0.8261	0.8909	0.8723	0.8571	0.8519	0.9057	0.8846	0.8837	0.8654	0.9	0.87377
		Mcc	0.4929	0.4973	0.4977	0.4401	0.3803	0.5836	0.5639	0.4025	0.4931	0.4438	0.47952
	LGB	ACC	0.7444	0.7889	0.7778	0.7667	0.7333	0.8111	0.7889	0.7111	0.7	0.7667	0.75889
		AUC	0.7436	0.7597	0.7734	0.7316	0.7222	0.8111	0.7783	0.7135	0.6837	0.7575	0.74746
		F1	0.7294	0.6984	0.7436	0.6557	0.6667	0.7792	0.7397	0.7045	0.6197	0.72	0.70569
		SE	0.7045	0.6286	0.6744	0.5882	0.6667	0.8108	0.7105	0.6596	0.5789	0.675	0.66972
		SP	0.7826	0.8909	0.8723	0.875	0.7778	0.8113	0.8462	0.7674	0.7885	0.84	0.8252
		Mcc	0.489	0.547	0.5602	0.4901	0.4444	0.616	0.564	0.4283	0.3766	0.5249	0.50405
	CatB	ACC	0.8	0.8111	0.7333	0.7556	0.7444	0.7778	0.7556	0.7556	0.7444	0.8444	0.77222
		AUC	0.7894	0.7987	0.7048	0.7545	0.708	0.7829	0.7407	0.7521	0.7383	0.837	0.76064
		F1	0.75	0.7536	0.625	0.7381	0.623	0.7561	0.6857	0.725	0.7013	0.8108	0.71686
		SE	0.7297	0.7429	0.5882	0.7381	0.5588	0.8158	0.6667	0.6744	0.6923	0.7895	0.69964
		SP	0.8491	0.8545	0.8214	0.7708	0.8571	0.75	0.8148	0.8298	0.7843	0.8846	0.82164
		Mcc	0.5842	0.6007	0.4213	0.5089	0.4401	0.559	0.4865	0.5119	0.4782	0.6796	0.52704
8.nAP2DFP	LR	ACC	0.7333	0.6778	0.7111	0.5667	0.7556	0.6889	0.6889	0.6889	0.6889	0.7333	0.69334
		AUC	0.6759	0.6667	0.669	0.5208	0.6742	0.6742	0.6312	0.6287	0.6268	0.6683	0.64358
		F1	0.5556	0.5538	0.5517	0.3607	0.5217	0.4615	0.4815	0.4815	0.4815	0.5385	0.4988
		SE	0.4412	0.4186	0.4324	0.3143	0.5	0.3333	0.3714	0.3824	0.3939	0.4242	0.40117
		SP	0.9107	0.9149	0.9057	0.7273	0.8485	0.9259	0.8909	0.875	0.8596	0.9123	0.87708
		Mcc	0.4104	0.3876	0.3933	0.0447	0.3586	0.3322	0.3134	0.3001	0.2889	0.3974	0.32266
	SVC	ACC	0.7	0.6556	0.6889	0.6	0.7222	0.6778	0.6667	0.6889	0.6778	0.7444	0.68223
		AUC	0.6376	0.6445	0.6461	0.5429	0.6515	0.6204	0.5974	0.6287	0.6053	0.677	0.62514
		F1	0.4906	0.5231	0.5172	0.3571	0.4898	0.4528	0.4	0.4815	0.4314	0.549	0.46925
		SE	0.3824	0.3953	0.4054	0.2857	0.5	0.3333	0.2857	0.3824	0.3333	0.4242	0.37277
		SP	0.8929	0.8936	0.8868	0.8	0.803	0.9074	0.9091	0.875	0.8772	0.9298	0.87748
		Mcc	0.327	0.3359	0.3399	0.0988	0.2992	0.3013	0.2548	0.3001	0.2536	0.4266	0.29372
	GBDT	ACC	0.7	0.7111	0.7889	0.7	0.6444	0.6444	0.7222	0.7111	0.7556	0.7667	0.71444
		AUC	0.6665	0.7046	0.7596	0.7026	0.6117	0.625	0.6896	0.6812	0.7432	0.7392	0.69232
		F1	0.5714	0.6486	0.6984	0.6494	0.4483	0.5429	0.6032	0.5938	0.6765	0.6667	0.60992
		SE	0.5294	0.5581	0.5946	0.7143	0.5417	0.5278	0.5429	0.5588	0.697	0.6364	0.5901
		SP	0.8036	0.8511	0.9245	0.6909	0.6818	0.7222	0.8364	0.8036	0.7895	0.8421	0.79457
		Mcc	0.3455	0.4301	0.5635	0.3959	0.2038	0.2526	0.3993	0.3727	0.4809	0.4891	0.39334
	ADB	ACC	0.7	0.7111	0.7556	0.6556	0.6444	0.6222	0.7111	0.6667	0.7	0.7222	0.68889
		AUC	0.678	0.7056	0.7435	0.6558	0.6117	0.6019	0.6649	0.6513	0.6994	0.7233	0.67354
		F1	0.597	0.6579	0.6944	0.5974	0.4483	0.5143	0.5517	0.5714	0.6301	0.6575	0.592
		SE	0.5882	0.5814	0.6757	0.6571	0.5417	0.5	0.4571	0.5882	0.697	0.7273	0.60137
		SP	0.7679	0.8298	0.8113	0.6545	0.6818	0.7037	0.8727	0.7143	0.7018	0.7193	0.74571
		Mcc	0.3583	0.4262	0.4915	0.3046	0.2038	0.2058	0.3687	0.2994	0.3867	0.4331	0.34781
	XGB	ACC	0.7111	0.7222	0.7333	0.6556	0.6333	0.6667	0.7111	0.7444	0.7444	0.7556	0.70777
		AUC	0.687	0.7172	0.7083	0.6506	0.5909	0.6389	0.6857	0.708	0.7408	0.7305	0.68579
		F1	0.6061	0.6753	0.6364	0.5867	0.4211	0.5455	0.6061	0.623	0.6761	0.6562	0.60325
		SE	0.5882	0.6047	0.5676	0.6286	0.5	0.5	0.5714	0.5588	0.7273	0.6364	0.5883
		SP	0.7857	0.8298	0.8491	0.6727	0.6818	0.7778	0.8	0.8571	0.7544	0.8246	0.7833
		Mcc	0.3788	0.4476	0.4387	0.2956	0.1668	0.2887	0.3811	0.4401	0.4699	0.4674	0.37747
	Random Forest	ACC	0.7889	0.7444	0.8	0.6444	0.6778	0.6444	0.6778	0.6778	0.6556	0.7333	0.70444
		AUC	0.7726	0.7385	0.7649	0.6208	0.661	0.6389	0.6584	0.6544	0.6451	0.7129	0.68675
		F1	0.7164	0.6933	0.7	0.5294	0.5085	0.5789	0.5797	0.5672	0.5634	0.6364	0.60732
		SE	0.7059	0.6047	0.5676	0.5143	0.625	0.6111	0.5714	0.5588	0.6061	0.6364	0.60013
		SP	0.8393	0.8723	0.9623	0.7273	0.697	0.6667	0.7455	0.75	0.6842	0.7895	0.77341
		Mcc	0.5485	0.4977	0.5977	0.2444	0.2921	0.2739	0.3186	0.3107	0.2832	0.4258	0.37926
	ExtraTrees	ACC	0.7778	0.7333	0.7333	0.6333	0.7111	0.6667	0.7444	0.7	0.6444	0.7111	0.70554
		AUC	0.7521	0.7269	0.7083	0.6117	0.6705	0.6389	0.7026	0.6607	0.63	0.6699	0.67716
		F1	0.6875	0.6757	0.6364	0.5217	0.5185	0.5455	0.6102	0.5574	0.5429	0.5667	0.58625
		SE	0.6471	0.5814	0.5676	0.5143	0.5833	0.5	0.5143	0.5	0.5758	0.5152	0.5499
		SP	0.8571	0.8723	0.8491	0.7091	0.7576	0.7778	0.8909	0.8214	0.6842	0.8246	0.80441
		Mcc	0.5186	0.477	0.4387	0.2246	0.3198	0.2887	0.4467	0.3401	0.2546	0.3572	0.3666
	LGB	ACC	0.7111	0.7444	0.7556	0.6556	0.6667	0.6444	0.7556	0.7	0.7111	0.6889	0.70334
		AUC	0.7101	0.7395	0.7353	0.6558	0.6667	0.625	0.7532	0.6723	0.7145	0.6778	0.69502
		F1	0.6486	0.7013	0.6765	0.5974	0.5161	0.5429	0.7027	0.5846	0.6486	0.6	0.62187
		SE	0.7059	0.6279	0.6216	0.6571	0.6667	0.5278	0.7429	0.5588	0.7273	0.6364	0.64724
		SP	0.7143	0.8511	0.8491	0.6545	0.6667	0.7222	0.7636	0.7857	0.7018	0.7193	0.74283
		Mcc	0.41	0.4935	0.4874	0.3046	0.2984	0.2526	0.4983	0.3515	0.4151	0.3483	0.38597
	CatB	ACC	0.7	0.7556	0.6889	0.6667	0.7222	0.6444	0.7444	0.7333	0.6111	0.7667	0.70333
		AUC	0.661	0.7269	0.6889	0.6456	0.7029	0.6204	0.6826	0.7196	0.59	0.7841	0.6822
		F1	0.5574	0.6562	0.65	0.5588	0.6377	0.5294	0.566	0.6667	0.4776	0.6316	0.59314
		SE	0.4857	0.5833	0.5778	0.4872	0.5789	0.5	0.4839	0.6316	0.4	0.8182	0.55466
		SP	0.8364	0.8704	0.8	0.8039	0.8269	0.7407	0.8814	0.8077	0.78	0.75	0.80974
		Mcc	0.3464	0.4801	0.3875	0.3087	0.4219	0.2464	0.4038	0.4475	0.1952	0.5009	0.37384
9.nKRFP	LR	ACC	0.7889	0.7889	0.8	0.7222	0.6778	0.7667	0.6556	0.7444	0.7778	0.8	0.75223
		AUC	0.7748	0.78	0.77	0.7091	0.655	0.7327	0.6458	0.7115	0.7679	0.7844	0.73312
		F1	0.7324	0.7467	0.7097	0.6479	0.5538	0.6316	0.5753	0.623	0.7222	0.7353	0.66779
		SE	0.6842	0.7	0.6471	0.561	0.45	0.6429	0.5	0.5	0.619	0.7143	0.60185
		SP	0.8654	0.86	0.8929	0.8571	0.86	0.8226	0.7917	0.9231	0.9167	0.8545	0.8644
		Mcc	0.5633	0.5708	0.5654	0.4417	0.3439	0.4611	0.3062	0.4791	0.5669	0.5754	0.48738
	SVC	ACC	0.7111	0.7222	0.7667	0.6556	0.6556	0.7111	0.6444	0.7333	0.7222	0.7333	0.70555
		AUC	0.6933	0.71	0.7316	0.6439	0.64	0.6924	0.6354	0.709	0.7128	0.7091	0.68775
		F1	0.6286	0.6575	0.6557	0.5753	0.5634	0.5806	0.5676	0.6364	0.6575	0.6364	0.6159
		SE	0.5789	0.6	0.5882	0.5122	0.5	0.6429	0.5	0.5526	0.5714	0.6	0.56462
		SP	0.8077	0.82	0.875	0.7755	0.78	0.7419	0.7708	0.8654	0.8542	0.8182	0.81087
		Mcc	0.3989	0.4331	0.4901	0.2993	0.2928	0.3674	0.2823	0.446	0.4468	0.429	0.38857
	GBDT	ACC	0.8111	0.7444	0.7667	0.7667	0.6889	0.8111	0.6889	0.7889	0.7444	0.7778	0.75889
		AUC	0.7869	0.735	0.7374	0.7598	0.6725	0.7944	0.6741	0.7642	0.7321	0.7662	0.74226
		F1	0.7385	0.6933	0.6667	0.7273	0.6	0.7119	0.5758	0.7077	0.6667	0.7143	0.68022
		SE	0.6316	0.65	0.6176	0.6829	0.525	0.75	0.4524	0.6053	0.5476	0.7143	0.61767
		SP	0.9423	0.82	0.8571	0.8367	0.82	0.8387	0.8958	0.9231	0.9167	0.8182	0.86686
		Mcc	0.6185	0.4791	0.4926	0.5283	0.3637	0.5735	0.3928	0.5694	0.5055	0.5325	0.50559
	ADB	ACC	0.7556	0.7667	0.7778	0.7222	0.6556	0.7111	0.7444	0.7333	0.7444	0.7444	0.73555
		AUC	0.746	0.755	0.7405	0.721	0.64	0.6924	0.7351	0.7126	0.7366	0.7286	0.72078
		F1	0.7027	0.7123	0.6667	0.6988	0.5634	0.5806	0.6849	0.6471	0.6933	0.6667	0.66165
		SE	0.6842	0.65	0.5882	0.7073	0.5	0.6429	0.5952	0.5789	0.619	0.6571	0.62228
		SP	0.8077	0.86	0.8929	0.7347	0.78	0.7419	0.875	0.8462	0.8542	0.8	0.81926
		Mcc	0.4959	0.5259	0.5146	0.4412	0.2928	0.3674	0.4937	0.4454	0.4899	0.4597	0.45265
	XGB	ACC	0.7889	0.7222	0.8	0.7889	0.7111	0.7444	0.7111	0.7333	0.7778	0.7667	0.75444
		AUC	0.7713	0.705	0.7815	0.7822	0.695	0.7264	0.7024	0.7019	0.7693	0.7623	0.73973
		F1	0.7246	0.6377	0.7273	0.7532	0.6286	0.623	0.6486	0.6129	0.7297	0.7123	0.67979
		SE	0.6579	0.55	0.7059	0.7073	0.55	0.6786	0.5714	0.5	0.6429	0.7429	0.63069
		SP	0.8846	0.86	0.8571	0.8571	0.84	0.7742	0.8333	0.9038	0.8958	0.7818	0.84877
		Mcc	0.5639	0.4359	0.5703	0.5738	0.4111	0.435	0.4218	0.4511	0.5614	0.5179	0.49422
	Random Forest	ACC	0.8222	0.7333	0.7889	0.7444	0.7	0.8778	0.7222	0.7444	0.8	0.8	0.77332
		AUC	0.8001	0.72	0.7553	0.7295	0.67	0.8232	0.7158	0.7115	0.7872	0.7792	0.74918
		F1	0.7576	0.6667	0.6885	0.6667	0.5424	0.7755	0.6753	0.623	0.7353	0.7273	0.68583
		SE	0.6579	0.6	0.6176	0.561	0.4	0.6786	0.619	0.5	0.5952	0.6857	0.5915
		SP	0.9423	0.84	0.8929	0.898	0.94	0.9677	0.8125	0.9231	0.9792	0.8727	0.90684
		Mcc	0.6403	0.4568	0.5401	0.4937	0.414	0.7074	0.4416	0.4791	0.6322	0.5729	0.53781
	ExtraTrees	ACC	0.8	0.7333	0.7778	0.7	0.7222	0.8444	0.7222	0.7444	0.7556	0.7667	0.75666
		AUC	0.7773	0.72	0.7405	0.6827	0.6975	0.7794	0.7113	0.7186	0.7426	0.7416	0.73115
		F1	0.7273	0.6667	0.6667	0.597	0.6032	0.7083	0.6479	0.6462	0.6765	0.6769	0.66167
		SE	0.6316	0.6	0.5882	0.4878	0.475	0.6071	0.5476	0.5526	0.5476	0.6286	0.56661
		SP	0.9231	0.84	0.8929	0.8776	0.92	0.9516	0.875	0.8846	0.9375	0.8545	0.89568
		Mcc	0.5918	0.4568	0.5146	0.4014	0.45	0.6222	0.4512	0.4713	0.534	0.4996	0.49929
	LGB	ACC	0.7556	0.7667	0.7889	0.7889	0.6444	0.7889	0.7556	0.7333	0.7444	0.7778	0.75445
		AUC	0.7389	0.7525	0.7899	0.7822	0.6225	0.7684	0.7515	0.709	0.7396	0.7922	0.74467
		F1	0.6857	0.7042	0.7397	0.7532	0.5152	0.678	0.725	0.6364	0.7089	0.75	0.68963
		SE	0.6316	0.625	0.7941	0.7073	0.425	0.7143	0.6905	0.5526	0.6667	0.8571	0.66642
		SP	0.8462	0.88	0.7857	0.8571	0.82	0.8226	0.8125	0.8654	0.8125	0.7273	0.82293
		Mcc	0.4929	0.5281	0.5673	0.5738	0.2686	0.523	0.508	0.446	0.4858	0.5698	0.49633
	CatB	ACC	0.7111	0.7556	0.6667	0.8222	0.7778	0.8	0.7444	0.7556	0.7889	0.7556	0.75779
		AUC	0.6583	0.7353	0.6549	0.8009	0.7405	0.7731	0.6967	0.752	0.7593	0.7523	0.73233
		F1	0.5357	0.6765	0.5946	0.7576	0.6667	0.7187	0.5965	0.7027	0.6984	0.6765	0.66239
		SE	0.5	0.6216	0.5789	0.6944	0.5882	0.6389	0.5312	0.5909	0.6111	0.7419	0.60971
		SP	0.8167	0.8491	0.7308	0.9074	0.8929	0.9074	0.8621	0.913	0.9074	0.7627	0.85495
		Mcc	0.3294	0.4874	0.3123	0.6255	0.5146	0.5781	0.4203	0.5344	0.5543	0.4874	0.48437
10.nSubstructreFP	LR	ACC	0.6444	0.7222	0.6556	0.7	0.8	0.7333	0.7556	0.7333	0.6667	0.7	0.71111
		AUC	0.5896	0.6948	0.6325	0.681	0.7583	0.688	0.6953	0.6817	0.65	0.6455	0.67167
		F1	0.4286	0.6154	0.5231	0.6087	0.6786	0.5862	0.5769	0.5714	0.5714	0.5091	0.56694
		SE	0.3429	0.5405	0.425	0.5385	0.6333	0.5312	0.5357	0.4706	0.5	0.4	0.49177
		SP	0.8364	0.8491	0.84	0.8235	0.8833	0.8448	0.8548	0.8929	0.8	0.8909	0.85157
		Mcc	0.2066	0.4141	0.294	0.3805	0.5374	0.3972	0.4089	0.41	0.3162	0.3411	0.3706
	SVC	ACC	0.6556	0.6889	0.6778	0.7	0.7333	0.7333	0.7667	0.7111	0.6333	0.7333	0.70333
		AUC	0.6039	0.6706	0.6575	0.681	0.6833	0.688	0.7033	0.6581	0.62	0.6831	0.66488
		F1	0.4561	0.6	0.5672	0.6087	0.5714	0.5862	0.5882	0.5357	0.5479	0.5714	0.56328
		SE	0.3714	0.5676	0.475	0.5385	0.5333	0.5312	0.5357	0.4412	0.5	0.4571	0.4951
		SP	0.8364	0.7736	0.84	0.8235	0.8333	0.8448	0.871	0.875	0.74	0.9091	0.83467
		Mcc	0.2357	0.3483	0.3416	0.3805	0.3814	0.3972	0.4316	0.3567	0.2475	0.4221	0.35426
	GBDT	ACC	0.7111	0.7556	0.7444	0.7444	0.7889	0.8444	0.7333	0.7778	0.8	0.7444	0.76443
		AUC	0.6753	0.7435	0.7325	0.7293	0.775	0.8303	0.6987	0.7348	0.785	0.7182	0.74226
		F1	0.5806	0.6944	0.6849	0.6761	0.6984	0.7812	0.5862	0.6552	0.7429	0.6462	0.67461
		SE	0.5143	0.6757	0.625	0.6154	0.7333	0.7812	0.6071	0.5588	0.65	0.6	0.63608
		SP	0.8364	0.8113	0.84	0.8431	0.8167	0.8793	0.7903	0.9107	0.92	0.8364	0.84842
		Mcc	0.373	0.4915	0.4795	0.4747	0.538	0.6606	0.3903	0.5148	0.6008	0.4513	0.49745
	ADB	ACC	0.6444	0.7444	0.6333	0.7222	0.7444	0.7889	0.6667	0.7222	0.7222	0.7222	0.71109
		AUC	0.626	0.7422	0.6225	0.7097	0.7333	0.7872	0.6308	0.7017	0.71	0.7	0.69634
		F1	0.5429	0.7013	0.56	0.6575	0.6462	0.7246	0.5	0.6269	0.6575	0.6269	0.62438
		SE	0.5429	0.7297	0.525	0.6154	0.7	0.7812	0.5357	0.6176	0.6	0.6	0.62475
		SP	0.7091	0.7547	0.72	0.8039	0.7667	0.7931	0.7258	0.7857	0.82	0.8	0.7679
		Mcc	0.2519	0.4797	0.2497	0.4286	0.4513	0.5588	0.2529	0.4058	0.4331	0.4074	0.39192
	XGB	ACC	0.6444	0.7556	0.6889	0.7222	0.7556	0.7889	0.7333	0.7778	0.7778	0.7333	0.73778
		AUC	0.6052	0.7435	0.6725	0.7036	0.7417	0.7872	0.6694	0.7579	0.7625	0.7091	0.71526
		F1	0.4839	0.6944	0.6	0.6377	0.6562	0.7246	0.5385	0.697	0.7143	0.6364	0.6383
		SE	0.4286	0.6757	0.525	0.5641	0.7	0.7812	0.5	0.6765	0.625	0.6	0.60761
		SP	0.7818	0.8113	0.82	0.8431	0.7833	0.7931	0.8387	0.8393	0.9	0.8182	0.82288
		Mcc	0.2238	0.4915	0.3637	0.4281	0.4699	0.5588	0.3546	0.5224	0.5534	0.429	0.43952
	Random Forest	ACC	0.7	0.7556	0.7889	0.7333	0.8	0.8444	0.7333	0.8	0.7889	0.7556	0.77
		AUC	0.6714	0.7435	0.7725	0.7225	0.7833	0.8373	0.6889	0.7873	0.78	0.7377	0.75244
		F1	0.5846	0.6944	0.7246	0.6757	0.7097	0.7879	0.5714	0.7353	0.7467	0.6765	0.69068
		SE	0.5429	0.6757	0.625	0.641	0.7333	0.8125	0.5714	0.7353	0.7	0.6571	0.66942
		SP	0.8	0.8113	0.92	0.8039	0.8333	0.8621	0.8065	0.8393	0.86	0.8182	0.83546
		Mcc	0.3546	0.4915	0.5795	0.4523	0.5581	0.666	0.3779	0.5746	0.5708	0.4809	0.51062
	ExtraTrees	ACC	0.6889	0.7444	0.7333	0.6889	0.7778	0.7	0.7333	0.7333	0.8111	0.7444	0.73554
		AUC	0.6468	0.7177	0.72	0.6682	0.7417	0.6762	0.6694	0.6759	0.805	0.6974	0.70183
		F1	0.5333	0.6462	0.6667	0.5882	0.6552	0.5846	0.5385	0.5556	0.7792	0.5965	0.6144
		SE	0.4571	0.5676	0.6	0.5128	0.6333	0.5938	0.5	0.4412	0.75	0.4857	0.55415
		SP	0.8364	0.8679	0.84	0.8235	0.85	0.7586	0.8387	0.9107	0.86	0.9091	0.84949
		Mcc	0.3195	0.4629	0.4568	0.3567	0.4922	0.35	0.3546	0.4104	0.616	0.4478	0.42669
	LGB	ACC	0.6889	0.7333	0.7333	0.7444	0.7444	0.7556	0.6889	0.7333	0.7222	0.7444	0.72887
		AUC	0.6571	0.7206	0.7225	0.7293	0.7167	0.7683	0.6175	0.7222	0.7075	0.7234	0.70851
		F1	0.5625	0.6667	0.6757	0.6761	0.623	0.7027	0.4615	0.6571	0.6479	0.6567	0.63299
		SE	0.5143	0.6486	0.625	0.6154	0.6333	0.8125	0.4286	0.6765	0.575	0.6286	0.61578
		SP	0.8	0.7925	0.82	0.8431	0.8	0.7241	0.8065	0.7679	0.84	0.8182	0.80123
		Mcc	0.3279	0.4452	0.4561	0.4747	0.4299	0.5149	0.246	0.4397	0.434	0.455	0.42234
	CatB	ACC	0.8	0.7778	0.8333	0.7111	0.7222	0.6556	0.7778	0.8222	0.7667	0.7667	0.76334
		AUC	0.7896	0.7667	0.8083	0.7111	0.7133	0.6443	0.7637	0.8009	0.7652	0.75	0.75131
		F1	0.7429	0.6875	0.7619	0.6486	0.5902	0.5634	0.7059	0.7576	0.7273	0.6667	0.6852
		SE	0.7429	0.7333	0.7059	0.5333	0.6923	0.4762	0.7059	0.641	0.7568	0.7	0.66876
		SP	0.8364	0.8	0.9107	0.8889	0.7344	0.8125	0.8214	0.9608	0.7736	0.8	0.83387
		Mcc	0.5792	0.5186	0.6397	0.4517	0.3967	0.3082	0.5273	0.6508	0.5251	0.4891	0.50864
11.PubchemFP	LR	ACC	0.7111	0.7667	0.7556	0.7333	0.7111	0.7444	0.7	0.6889	0.8	0.6667	0.72778
		AUC	0.7009	0.7416	0.7496	0.7164	0.7018	0.7361	0.69	0.6824	0.7844	0.662	0.71652
		F1	0.6389	0.6769	0.7179	0.6471	0.6286	0.6849	0.64	0.641	0.7429	0.625	0.66432
		SE	0.5476	0.6286	0.6829	0.6471	0.6667	0.6944	0.6154	0.6098	0.6842	0.6098	0.63865
		SP	0.8542	0.8545	0.8163	0.7857	0.7368	0.7778	0.7647	0.7551	0.8846	0.7143	0.7944
		Mcc	0.4252	0.4996	0.5053	0.4328	0.3952	0.4702	0.3845	0.3693	0.5869	0.3257	0.43947
	SVC	ACC	0.6889	0.7222	0.7333	0.7667	0.6556	0.6889	0.6667	0.6222	0.7556	0.6556	0.69557
		AUC	0.6771	0.6896	0.7272	0.7547	0.6451	0.6806	0.6637	0.6192	0.7495	0.6518	0.68585
		F1	0.6	0.6032	0.6923	0.6957	0.5634	0.6216	0.625	0.5854	0.7105	0.6173	0.63144
		SE	0.5	0.5429	0.6585	0.7059	0.6061	0.6389	0.641	0.5854	0.7105	0.6098	0.6199
		SP	0.8542	0.8364	0.7959	0.8036	0.6842	0.7222	0.6863	0.6531	0.7885	0.6939	0.75183
		Mcc	0.3817	0.3993	0.46	0.5067	0.2832	0.3582	0.3257	0.2384	0.499	0.3043	0.37565
	GBDT	ACC	0.7556	0.7222	0.7667	0.8111	0.7333	0.7333	0.7444	0.7667	0.8222	0.6667	0.75222
		AUC	0.7426	0.6896	0.7638	0.7847	0.7129	0.7083	0.7323	0.7558	0.8036	0.66	0.73536
		F1	0.6765	0.6032	0.7407	0.7302	0.6364	0.6364	0.6849	0.7123	0.7647	0.6154	0.68007
		SE	0.5476	0.5429	0.7317	0.6765	0.6364	0.5833	0.641	0.6341	0.6842	0.5854	0.62631
		SP	0.9375	0.8364	0.7959	0.8929	0.7895	0.8333	0.8235	0.8776	0.9231	0.7347	0.84444
		Mcc	0.534	0.3993	0.5288	0.5907	0.4258	0.433	0.4748	0.5324	0.6363	0.324	0.48791
	ADB	ACC	0.6333	0.6667	0.7444	0.7444	0.7444	0.7	0.6889	0.7222	0.7444	0.7111	0.70998
		AUC	0.6205	0.6442	0.7414	0.7253	0.7408	0.6713	0.6712	0.7011	0.7257	0.7028	0.69443
		F1	0.5217	0.5588	0.716	0.6567	0.6761	0.5846	0.6	0.6032	0.6667	0.6579	0.62417
		SE	0.4286	0.5429	0.7073	0.6471	0.7273	0.5278	0.5385	0.4634	0.6053	0.6098	0.5798
		SP	0.8125	0.7455	0.7755	0.8036	0.7544	0.8148	0.8039	0.9388	0.8462	0.7959	0.80911
		Mcc	0.2624	0.2917	0.4839	0.4534	0.4699	0.3591	0.357	0.4661	0.4692	0.4144	0.40271
	XGB	ACC	0.7111	0.6778	0.7556	0.7667	0.7556	0.7222	0.7444	0.7556	0.8222	0.6778	0.7389
		AUC	0.6994	0.6481	0.7496	0.7432	0.7241	0.6944	0.7262	0.7417	0.8107	0.6643	0.72017
		F1	0.6286	0.5538	0.7179	0.6769	0.6452	0.6154	0.6667	0.6857	0.7778	0.5915	0.65595
		SE	0.5238	0.5143	0.6829	0.6471	0.6061	0.5556	0.5897	0.5854	0.7368	0.5122	0.59539
		SP	0.875	0.7818	0.8163	0.8393	0.8421	0.8333	0.8627	0.898	0.8846	0.8163	0.84494
		Mcc	0.4298	0.3062	0.5053	0.4962	0.4621	0.4077	0.4757	0.5151	0.6331	0.3471	0.45783
	Random Forest	ACC	0.7667	0.7444	0.7333	0.7778	0.8111	0.6889	0.7	0.7444	0.8	0.7333	0.74999
		AUC	0.756	0.713	0.7292	0.7637	0.7998	0.6713	0.678	0.7334	0.7915	0.7252	0.73611
		F1	0.7042	0.6349	0.7	0.7059	0.7463	0.6	0.597	0.6849	0.7568	0.6842	0.68142
		SE	0.5952	0.5714	0.6829	0.7059	0.7576	0.5833	0.5128	0.6098	0.7368	0.6341	0.63898
		SP	0.9167	0.8545	0.7755	0.8214	0.8421	0.7593	0.8431	0.8571	0.8462	0.8163	0.83322
		Mcc	0.5465	0.4486	0.4607	0.5273	0.596	0.3462	0.381	0.4858	0.5878	0.4602	0.48401
	ExtraTrees	ACC	0.6889	0.7444	0.6889	0.7444	0.7778	0.6778	0.7	0.7	0.7667	0.6778	0.71667
		AUC	0.6771	0.7026	0.6824	0.7253	0.748	0.6713	0.678	0.6847	0.7556	0.6702	0.69952
		F1	0.6	0.6102	0.641	0.6567	0.6774	0.6133	0.597	0.6087	0.7123	0.6234	0.634
		SE	0.5	0.5143	0.6098	0.6471	0.6364	0.6389	0.5128	0.5122	0.6842	0.5854	0.58411
		SP	0.8542	0.8909	0.7551	0.8036	0.8596	0.7037	0.8431	0.8571	0.8269	0.7551	0.81493
		Mcc	0.3817	0.4467	0.3693	0.4534	0.5115	0.3387	0.381	0.3973	0.5179	0.3461	0.41436
	LGB	ACC	0.7	0.7222	0.7333	0.7667	0.7444	0.6889	0.7	0.7333	0.8111	0.7222	0.73221
		AUC	0.686	0.6948	0.7272	0.7489	0.7281	0.6713	0.684	0.7232	0.7976	0.713	0.71741
		F1	0.597	0.6154	0.6923	0.6866	0.6567	0.6	0.6197	0.6757	0.7606	0.6667	0.65707
		SE	0.4762	0.5714	0.6585	0.6765	0.6667	0.5833	0.5641	0.6098	0.7105	0.6098	0.61268
		SP	0.8958	0.8182	0.7959	0.8214	0.7895	0.7593	0.8039	0.8367	0.8846	0.8163	0.82216
		Mcc	0.4144	0.4029	0.46	0.5009	0.4534	0.3462	0.381	0.4614	0.61	0.4377	0.44679
	CatB	ACC	0.7778	0.7556	0.7222	0.7444	0.7222	0.7333	0.7556	0.7889	0.8222	0.7667	0.75889
		AUC	0.7542	0.7551	0.7083	0.7405	0.6963	0.713	0.7008	0.775	0.8083	0.7698	0.74213
		F1	0.697	0.766	0.6479	0.7089	0.6032	0.6471	0.56	0.7324	0.7714	0.7342	0.68681
		SE	0.6216	0.766	0.6389	0.6512	0.6129	0.6111	0.5833	0.65	0.7297	0.6304	0.64951
		SP	0.8868	0.7442	0.7778	0.8298	0.7797	0.8148	0.8182	0.9	0.8868	0.9091	0.83472
		Mcc	0.5353	0.5101	0.4187	0.4904	0.3897	0.4359	0.3917	0.5751	0.6295	0.5597	0.49361
12.SubstructreFP	LR	ACC	0.7222	0.7222	0.6556	0.7667	0.7667	0.7667	0.7778	0.7333	0.7444	0.6444	0.73
		AUC	0.6896	0.7143	0.6339	0.75	0.7719	0.757	0.75	0.7091	0.7247	0.5896	0.70901
		F1	0.6032	0.6667	0.5079	0.6957	0.6769	0.7123	0.6875	0.6364	0.6462	0.4286	0.62614
		SE	0.5429	0.5952	0.3902	0.6667	0.7857	0.7027	0.6111	0.6	0.6562	0.3429	0.58936
		SP	0.8364	0.8333	0.8776	0.8333	0.7581	0.8113	0.8889	0.8182	0.7931	0.8364	0.82866
		Mcc	0.3993	0.4437	0.3103	0.5083	0.5116	0.5163	0.5291	0.429	0.4464	0.2066	0.43006
	SVC	ACC	0.7667	0.7111	0.6667	0.7333	0.7667	0.7333	0.8	0.6889	0.7667	0.6333	0.72667
		AUC	0.7312	0.7009	0.6481	0.713	0.7425	0.7246	0.7639	0.6623	0.7489	0.5857	0.70211
		F1	0.6557	0.6389	0.5455	0.6471	0.6441	0.6757	0.7	0.5758	0.6769	0.4407	0.62004
		SE	0.5714	0.5476	0.439	0.6111	0.6786	0.6757	0.5833	0.5429	0.6875	0.3714	0.57085
		SP	0.8909	0.8542	0.8571	0.8148	0.8065	0.7736	0.9444	0.7818	0.8103	0.8	0.83336
		Mcc	0.4973	0.4252	0.3293	0.4359	0.4725	0.4493	0.5847	0.3331	0.4945	0.189	0.42108
	GBDT	ACC	0.7	0.7111	0.7333	0.7889	0.7778	0.7778	0.8	0.7667	0.7778	0.6667	0.75001
		AUC	0.661	0.7024	0.7173	0.7593	0.731	0.7664	0.7778	0.7416	0.7645	0.6182	0.72395
		F1	0.5574	0.6486	0.6471	0.6984	0.6296	0.7222	0.7273	0.6769	0.697	0.4828	0.64873
		SE	0.4857	0.5714	0.5366	0.6111	0.6071	0.7027	0.6667	0.6286	0.7188	0.4	0.59287
		SP	0.8364	0.8333	0.898	0.9074	0.8548	0.8302	0.8889	0.8545	0.8103	0.8364	0.85502
		Mcc	0.3464	0.4218	0.4723	0.5543	0.4719	0.5379	0.5774	0.4996	0.5224	0.2642	0.46682
	ADB	ACC	0.8111	0.6778	0.7	0.8333	0.7778	0.7778	0.7444	0.7222	0.7444	0.5889	0.73777
		AUC	0.7831	0.6696	0.6827	0.8241	0.7702	0.7624	0.7315	0.7052	0.7317	0.5286	0.71891
		F1	0.7302	0.6133	0.597	0.7887	0.6774	0.7143	0.6761	0.6377	0.6567	0.3273	0.64187
		SE	0.6571	0.5476	0.4878	0.7778	0.75	0.6757	0.6667	0.6286	0.6875	0.2571	0.61359
		SP	0.9091	0.7917	0.8776	0.8704	0.7903	0.8491	0.7963	0.7818	0.7759	0.8	0.82422
		Mcc	0.5963	0.3513	0.4014	0.6513	0.5159	0.5358	0.4652	0.4126	0.455	0.067	0.44518
	XGB	ACC	0.6889	0.7111	0.7	0.7889	0.7556	0.7333	0.7556	0.7444	0.7444	0.6222	0.72444
		AUC	0.6519	0.7024	0.6827	0.7778	0.7442	0.7246	0.7269	0.7286	0.7247	0.5662	0.703
		F1	0.5484	0.6486	0.597	0.7324	0.6452	0.6757	0.6562	0.6667	0.6462	0.3929	0.62093
		SE	0.4857	0.5714	0.4878	0.7222	0.7143	0.6757	0.5833	0.6571	0.6562	0.3143	0.5868
		SP	0.8182	0.8333	0.8776	0.8333	0.7742	0.7736	0.8704	0.8	0.7931	0.8182	0.81919
		Mcc	0.3233	0.4218	0.4014	0.5583	0.4664	0.4493	0.4801	0.4597	0.4464	0.1527	0.41594
	Random Forest	ACC	0.7889	0.7778	0.7778	0.8222	0.7889	0.8	0.8	0.7889	0.7889	0.7778	0.79112
		AUC	0.7649	0.7723	0.7641	0.8241	0.7586	0.7853	0.7824	0.7753	0.7662	0.7455	0.77387
		F1	0.7077	0.7436	0.7143	0.7895	0.6667	0.7429	0.7353	0.7246	0.6984	0.6774	0.72004
		SE	0.6571	0.6905	0.6098	0.8333	0.6786	0.7027	0.6944	0.7143	0.6875	0.6	0.68682
		SP	0.8727	0.8542	0.9184	0.8148	0.8387	0.8679	0.8704	0.8364	0.8448	0.8909	0.86092
		Mcc	0.548	0.5546	0.5628	0.639	0.5124	0.5826	0.578	0.5537	0.5362	0.5222	0.55895
	ExtraTrees	ACC	0.7667	0.6444	0.7556	0.8333	0.7778	0.7778	0.8	0.7333	0.8	0.8111	0.77
		AUC	0.726	0.6369	0.7437	0.8287	0.7408	0.7583	0.7731	0.7195	0.7748	0.7779	0.74797
		F1	0.6441	0.5789	0.6944	0.7945	0.6429	0.7059	0.7187	0.6571	0.7097	0.7213	0.68675
		SE	0.5429	0.5238	0.6098	0.8056	0.6429	0.6486	0.6389	0.6571	0.6875	0.6286	0.63857
		SP	0.9091	0.75	0.8776	0.8519	0.8387	0.8679	0.9074	0.7818	0.8621	0.9273	0.85738
		Mcc	0.4982	0.2817	0.5107	0.6546	0.4816	0.5349	0.5781	0.439	0.5581	0.5978	0.51347
	LGB	ACC	0.7111	0.7444	0.7	0.7333	0.7889	0.7	0.7111	0.7333	0.6778	0.6889	0.71888
		AUC	0.6805	0.7396	0.6887	0.7269	0.8174	0.7004	0.6852	0.7247	0.6659	0.6571	0.70864
		F1	0.5937	0.7089	0.6301	0.6757	0.7246	0.6582	0.6061	0.6667	0.5797	0.5625	0.64062
		SE	0.5429	0.6667	0.561	0.6944	0.8929	0.7027	0.5556	0.6857	0.625	0.5143	0.64412
		SP	0.8182	0.8125	0.8163	0.7593	0.7419	0.6981	0.8148	0.7636	0.7069	0.8	0.77316
		Mcc	0.3766	0.4858	0.3925	0.45	0.5901	0.3953	0.3849	0.4452	0.3229	0.3279	0.41712
	CatB	ACC	0.7667	0.7222	0.7667	0.7556	0.8444	0.7889	0.7111	0.7667	0.7444	0.7556	0.76223
		AUC	0.7407	0.705	0.7459	0.7437	0.8134	0.7471	0.6975	0.7593	0.7363	0.7496	0.74385
		F1	0.6769	0.6377	0.6866	0.6944	0.7667	0.6667	0.6389	0.7123	0.6933	0.7179	0.68914
		SE	0.6111	0.55	0.5897	0.6098	0.697	0.6129	0.575	0.7222	0.6842	0.6829	0.63348
		SP	0.8704	0.86	0.902	0.8776	0.9298	0.8814	0.82	0.7963	0.7885	0.8163	0.85423
		Mcc	0.5047	0.4359	0.5263	0.5107	0.6591	0.5182	0.41	0.5163	0.4745	0.5053	0.5061
Abbreviations: ACC, accuracy; SE, sensitivity; SP, specificity; AUC, area under the curve; Mcc, Matthews correlation coefficient.
