# Supplementary material for: In Silico Prediction of Drug-Induced Liver Injury Based on Ensemble Classifier Method
Source: Int J Mol Sci. 2019 Aug 22;20(17):4106. doi: 10.3390/ijms20174106 (PMC6747689; doi:10.3390/ijms20174106)
Supplement: Supplementary file 1 [file ijms-20-04106-s001.zip › Supplementary 3.xlsx]

## Sheet: Sheet1
	Number of top 5 classifiers
Classifier\Fingerprint	AP2DFP	EStateFP	ExtendedFP	FP	GraphOnlyFP	KRFP	MaccsFP	nAP2DFP	nKRFP	nSubstructreFP	PubchemFP	SubstructreFP	Number of top 5 classifier
LR	0.7222	0.7078	0.7789	0.7133	0.7067	0.75	0.73	0.6933	0.7522	0.7111	0.7278	0.73	2
SVC	0.6978	0.7044	0.7322	0.6878	0.6689	0.7344	0.7045	0.6822	0.7056	0.7033	0.6956	0.7267	0
GBDT	0.7322	0.7278	0.7511	0.75	0.7267	0.7522	0.7389	0.7144	0.7589	0.7644	0.7522	0.75	9
ADB	0.7233	0.6811	0.7355	0.7111	0.7056	0.7211	0.7256	0.6889	0.7356	0.7111	0.71	0.7378	2
XGB	0.7222	0.7322	0.7556	0.7478	0.7211	0.7578	0.7578	0.7078	0.7544	0.7378	0.7389	0.7244	10
RF	0.7067	0.7433	0.7778	0.7444	0.7345	0.7811	0.7722	0.7044	0.7733	0.77	0.75	0.7911	11
ExtraTrees	0.6944	0.7211	0.7333	0.7056	0.7089	0.7622	0.7456	0.7055	0.7567	0.7355	0.7167	0.77	6
LGB	0.6911	0.7233	0.7689	0.7422	0.7178	0.7611	0.7589	0.7033	0.7545	0.7289	0.7322	0.7189	9
CatB	0.7278	0.7289	0.7933	0.7811	0.7151	0.7789	0.7722	0.7033	0.7578	0.7633	0.7589	0.7622	11
