# Supplementary material for: In Silico Prediction of Drug-Induced Liver Injury Based on Ensemble Classifier Method
Source: Int J Mol Sci. 2019 Aug 22;20(17):4106. doi: 10.3390/ijms20174106 (PMC6747689; doi:10.3390/ijms20174106)
Supplement: Supplementary file 1 [file ijms-20-04106-s001.zip › Supplementary 4.xlsx]

## Sheet: Sheet1
Top 5 classifiers mean value
Classifier	AP2DFP	EStateFP	ExtendedFP	FP	GraphOnlyFP	KRFP	MaccsFP	nAP2DFP	nKRFP	nSubstructreFP	PubchemFP	SubstructreFP
LR	0.72222	0.70778	0.77889	0.71333	0.70667	0.75	0.72999	0.69334	0.75223	0.71111	0.72778	0.73
SVC	0.69777	0.70444	0.73223	0.68778	0.66888	0.73444	0.70445	0.68223	0.70555	0.70333	0.69557	0.72667
GBDT	0.73222	0.72777	0.75112	0.75001	0.72667	0.75223	0.73889	0.71444	0.75889	0.76443	0.75222	0.75001
ADB	0.72333	0.6811	0.73554	0.71111	0.70555	0.72111	0.72555	0.68889	0.73555	0.71109	0.70998	0.73777
XGB	0.72222	0.7322	0.75556	0.74779	0.72113	0.75778	0.75777	0.70777	0.75444	0.73778	0.7389	0.72444
Random Forest	0.70665	0.74334	0.77778	0.74444	0.73445	0.78112	0.77221	0.70444	0.77332	0.77	0.74999	0.79112
ExtraTrees	0.69444	0.72112	0.73332	0.70557	0.70888	0.76223	0.74555	0.70554	0.75666	0.73554	0.71667	0.77
LGB	0.69111	0.72333	0.76888	0.74223	0.71779	0.76113	0.75889	0.70334	0.75445	0.72887	0.73221	0.71888
CatB	0.72778	0.7289	0.79334	0.78112	0.71512	0.7789	0.77222	0.70333	0.75779	0.76334	0.75889	0.76223
Classifier	AP2DFP	EStateFP	ExtendedFP	FP	GraphOnlyFP	KRFP	MaccsFP	nAP2DFP	nKRFP	nSubstructreFP	PubchemFP	SubstructreFP
Top 5 classifiers mean value	0.715996	0.731108	0.769336	0.753118	0.723032	0.766232	0.759996	0.706664	0.759778	0.752884	0.746442	0.749336
Classifier	Top 5 classifiers mean value
AP2DFP	0.715996
EStateFP	0.731108
ExtendedFP	0.769336
FP	0.753118
GraphOnlyFP	0.723032
KRFP	0.766232
MaccsFP	0.759996
nAP2DFP	0.706664
nKRFP	0.759778
nSubstructreFP	0.752884
PubchemFP	0.746442
SubstructreFP	0.749336

## Sheet: Sheet2
Rank of fingerprints with respect of average accuracy of top 5 classifiers
Classifiers	Average accuracy of top 5 classifiers
ExtendedFP	0.769336
KRFP	0.766232
MaccsFP	0.759996
nKRFP	0.759778
FP	0.753118
nSubstructreFP	0.752884
SubstructreFP	0.749336
PubchemFP	0.746442
EStateFP	0.731108
GraphOnlyFP	0.723032
AP2DFP	0.715996
nAP2DFP	0.706664
