# Supplementary material for: In Silico Prediction of Drug-Induced Liver Injury Based on Ensemble Classifier Method
Source: Int J Mol Sci. 2019 Aug 22;20(17):4106. doi: 10.3390/ijms20174106 (PMC6747689; doi:10.3390/ijms20174106)
Supplement: Supplementary file 1 [file ijms-20-04106-s001.zip › Supplementary 5.xlsx]

## Sheet: Sheet1
Top n Molecular Fingerprints
Top n	Performance	1	2	3	4	5	6	7	8	9	10	11	12	13	14	15	16	17	18	19	20	Mean value
Top1	ACC	0.7444	0.7222	0.7	0.7556	0.7889	0.8111	0.7667	0.7778	0.7111	0.7556	0.8	0.7444	0.7333	0.7556	0.7444	0.7667	0.7222	0.7444	0.7333	0.7778	0.752775
	AUC	0.7176	0.703	0.68	0.7285	0.7695	0.8254	0.7432	0.7687	0.6854	0.7169	0.7843	0.7363	0.7039	0.7501	0.7186	0.7529	0.71	0.7315	0.6933	0.7705	0.73448
	F1	0.8	0.7748	0.7568	0.8103	0.8348	0.8381	0.8174	0.8113	0.7719	0.8167	0.8364	0.781	0.7931	0.7885	0.8	0.8073	0.7664	0.789	0.8	0.8113	0.800255
	SE	0.8519	0.8113	0.7925	0.8393	0.8421	0.7719	0.8393	0.8269	0.8302	0.8909	0.902	0.7885	0.8364	0.8723	0.8846	0.8302	0.7885	0.8776	0.8571	0.8113	0.83724
	SP	0.5833	0.5946	0.5676	0.6176	0.697	0.8788	0.6471	0.7105	0.5405	0.5429	0.6667	0.6842	0.5714	0.6279	0.5526	0.6757	0.6316	0.5854	0.5294	0.7297	0.631725
	Mcc	0.4562	0.4172	0.3701	0.4699	0.5427	0.6286	0.4962	0.5419	0.3903	0.4721	0.593	0.4745	0.4254	0.5185	0.4713	0.5134	0.4256	0.4891	0.4135	0.5411	0.48253
Top2	ACC	0.7889	0.7667	0.7778	0.7556	0.7778	0.8	0.7556	0.7667	0.7889	0.7333	0.7778	0.7333	0.6889	0.8	0.7889	0.8	0.7778	0.8111	0.7222	0.7667	0.7689
	AUC	0.7685	0.7574	0.7616	0.7458	0.7348	0.787	0.7616	0.7571	0.789	0.725	0.7685	0.7299	0.6828	0.7844	0.7856	0.7888	0.7593	0.7971	0.6896	0.7731	0.757345
	F1	0.8319	0.8037	0.8182	0.8	0.8361	0.8364	0.7556	0.8073	0.8119	0.7692	0.8148	0.7736	0.7308	0.8393	0.819	0.8421	0.8214	0.844	0.7863	0.7921	0.806685
	SE	0.8704	0.8958	0.8654	0.7857	0.9107	0.8519	0.8293	0.8	0.7885	0.8	0.8148	0.7455	0.717	0.8545	0.9348	0.8276	0.8519	0.902	0.8364	0.7407	0.831145
	SP	0.6667	0.619	0.6579	0.7059	0.5588	0.7222	0.6939	0.7143	0.7895	0.65	0.7222	0.7143	0.6486	0.7143	0.6364	0.75	0.6667	0.6923	0.5429	0.8056	0.683575
	Mcc	0.5537	0.5406	0.5399	0.4865	0.5148	0.5801	0.5231	0.5118	0.5732	0.4564	0.537	0.4523	0.363	0.5754	0.6008	0.5703	0.5307	0.6152	0.3993	0.5358	0.522995
Top3	ACC	0.8111	0.7556	0.7889	0.7778	0.7778	0.7667	0.7556	0.7444	0.8	0.7444	0.7889	0.8444	0.7667	0.7778	0.7222	0.7889	0.7667	0.7556	0.8	0.7556	0.774455
	AUC	0.8253	0.7473	0.7718	0.7707	0.7671	0.7575	0.7273	0.735	0.7948	0.7317	0.7593	0.8378	0.7667	0.7787	0.7213	0.7805	0.7149	0.7407	0.7667	0.7394	0.761725
	F1	0.844	0.8036	0.8288	0.8077	0.8214	0.8	0.8103	0.781	0.8333	0.7965	0.8376	0.8654	0.7879	0.8039	0.7368	0.8257	0.832	0.8	0.8548	0.8	0.813535
	SE	0.7797	0.7759	0.8679	0.8235	0.807	0.84	0.8545	0.82	0.8182	0.7759	0.9074	0.9375	0.9667	0.7736	0.7609	0.8182	0.8814	0.8148	0.8548	0.8302	0.835405
	SP	0.871	0.7188	0.6757	0.7179	0.7273	0.675	0.6	0.65	0.7714	0.6875	0.6111	0.7381	0.6667	0.7838	0.6818	0.7429	0.5484	0.6667	0.6786	0.6486	0.693065
	Mcc	0.6222	0.4833	0.5588	0.5453	0.5281	0.5249	0.4742	0.4791	0.5842	0.455	0.5543	0.6952	0.5443	0.5507	0.4443	0.5583	0.4618	0.4865	0.5334	0.4889	0.52864
Top4	ACC	0.7222	0.8333	0.7778	0.7778	0.7778	0.7333	0.8444	0.7556	0.7667	0.7556	0.7667	0.8	0.7778	0.7667	0.7556	0.7778	0.8222	0.8	0.7778	0.7556	0.777235
	AUC	0.7071	0.82	0.7675	0.7546	0.75	0.7091	0.823	0.7391	0.76	0.7454	0.7366	0.7986	0.7546	0.7619	0.7515	0.7794	0.8056	0.7875	0.7685	0.7403	0.763015
	F1	0.7788	0.8624	0.8113	0.8246	0.8333	0.7895	0.8793	0.8	0.7961	0.7963	0.8205	0.8235	0.8246	0.7921	0.78	0.8	0.8571	0.8333	0.8148	0.807	0.816225
	SE	0.7857	0.94	0.86	0.8404	0.8333	0.8182	0.9107	0.8627	0.82	0.7963	0.9057	0.8077	0.9038	0.8333	0.8125	0.7692	0.8889	0.9	0.8148	0.7931	0.844815
	SP	0.6176	0.7	0.675	0.6389	0.6667	0.6	0.7353	0.6154	0.7	0.6944	0.5616	0.7895	0.6065	0.6905	0.6905	0.7895	0.7222	0.675	0.7222	0.6875	0.678915
	Mcc	0.4058	0.6692	0.5483	0.5292	0.5	0.429	0.6644	0.4986	0.5251	0.4907	0.5137	0.5936	0.5432	0.5311	0.508	0.5531	0.6254	0.5969	0.537	0.4745	0.53684
Top5	ACC	0.7222	0.8333	0.7778	0.7778	0.7778	0.7333	0.8444	0.7556	0.7667	0.7556	0.7667	0.8	0.7778	0.7667	0.7556	0.7778	0.8222	0.8	0.7778	0.7556	0.777235
	AUC	0.79	0.7546	0.7988	0.6874	0.7631	0.7723	0.8214	0.8199	0.8056	0.7413	0.7905	0.7668	0.8356	0.7432	0.7316	0.7734	0.7833	0.7489	0.7608	0.7489	0.77187
	F1	0.8302	0.8073	0.844	0.8033	0.7885	0.8039	0.8431	0.8673	0.8571	0.7723	0.8496	0.7692	0.8679	0.8036	0.8235	0.8039	0.8819	0.8174	0.8525	0.8108	0.824865
	SE	0.88	0.8148	0.8679	0.8596	0.7321	0.8542	0.8269	0.875	0.8889	0.7647	0.9231	0.7609	0.902	0.7895	0.875	0.8723	0.9333	0.8103	0.8966	0.8491	0.84881
	SP	0.7	0.6944	0.7297	0.5152	0.7941	0.6905	0.8158	0.7647	0.7222	0.7179	0.6579	0.7727	0.7692	0.697	0.5882	0.6744	0.6333	0.6875	0.625	0.6486	0.694915
	Mcc	0.5944	0.5118	0.6065	0.4032	0.5114	0.5546	0.6388	0.6436	0.6254	0.4813	0.614	0.5335	0.6823	0.4809	0.4901	0.5602	0.6124	0.4945	0.5508	0.5116	0.555065
Top6	ACC	0.7667	0.8	0.7889	0.7778	0.7556	0.8333	0.7778	0.7333	0.8111	0.8222	0.8556	0.7222	0.7667	0.8	0.7889	0.8444	0.7667	0.7889	0.7778	0.8	0.788895
	AUC	0.7364	0.788	0.7854	0.7783	0.7636	0.8136	0.7662	0.7333	0.7641	0.773	0.8439	0.7125	0.7525	0.8042	0.7677	0.8422	0.7525	0.7805	0.7685	0.77	0.77482
	F1	0.8205	0.8333	0.8319	0.7872	0.7843	0.8673	0.8182	0.75	0.864	0.875	0.8889	0.7619	0.8073	0.8475	0.8319	0.8571	0.8073	0.819	0.8148	0.8475	0.825745
	SE	0.8727	0.8654	0.7966	0.7708	0.7273	0.9245	0.8182	0.8	0.9153	0.9032	0.8814	0.8	0.88	0.7937	0.9038	0.8936	0.88	0.8431	0.8148	0.8929	0.848865
	SP	0.6	0.7105	0.7742	0.7857	0.8	0.7027	0.7143	0.6667	0.6129	0.6429	0.8065	0.625	0.625	0.8148	0.6316	0.7907	0.625	0.7179	0.7222	0.6471	0.700785
	Mcc	0.4978	0.5867	0.5537	0.5554	0.5146	0.6547	0.5325	0.4709	0.5675	0.5717	0.6828	0.4332	0.5281	0.572	0.5659	0.6898	0.5281	0.5675	0.537	0.5654	0.558765
Top7	ACC	0.8111	0.8	0.8	0.8	0.7444	0.8111	0.7333	0.8	0.8111	0.8333	0.8111	0.7889	0.7778	0.7667	0.7556	0.8111	0.7889	0.8	0.7667	0.8222	0.791665
	AUC	0.7904	0.7888	0.7915	0.7825	0.7222	0.8015	0.7287	0.7873	0.81	0.8077	0.7976	0.7775	0.7694	0.7539	0.7485	0.7871	0.744	0.795	0.7279	0.7879	0.77497
	F1	0.8547	0.8421	0.8302	0.8393	0.7965	0.8417	0.7692	0.8333	0.8283	0.8739	0.844	0.8224	0.8182	0.8073	0.7885	0.8547	0.8455	0.8269	0.8264	0.8689	0.8306
	SE	0.8621	0.8276	0.8462	0.94	0.8333	0.8407	0.7547	0.8824	0.82	0.8966	0.8846	0.88	0.8036	0.898	0.8542	0.8772	0.9123	0.8269	0.8621	0.8983	0.86004
	SP	0.7188	0.75	0.7368	0.625	0.6111	0.7608	0.7027	0.6923	0.8	0.7188	0.7105	0.675	0.7353	0.6098	0.6429	0.697	0.5758	0.7632	0.5938	0.6774	0.68985
	Mcc	0.5851	0.5703	0.5878	0.6064	0.4582	0.6358	0.4542	0.5909	0.6186	0.6303	0.61	0.5723	0.5333	0.5364	0.5114	0.5869	0.5318	0.5901	0.4761	0.597	0.564145
Top8	ACC	0.8224	0.7667	0.7889	0.8	0.8111	0.7911	0.7889	0.7444	0.8	0.7556	0.8	0.8333	0.7889	0.8	0.7889	0.8111	0.8	0.7778	0.8111	0.8111	0.794565
	AUC	0.8133	0.7149	0.7639	0.7772	0.7883	0.7288	0.7842	0.7177	0.7944	0.7481	0.7772	0.8147	0.7649	0.8016	0.7685	0.807	0.7945	0.7616	0.7847	0.7963	0.77509
	F1	0.8484	0.832	0.8348	0.8421	0.8522	0.824	0.8119	0.8	0.8235	0.7885	0.8421	0.8718	0.8348	0.8235	0.8319	0.8381	0.8481	0.8276	0.8547	0.8468	0.83384
	SE	0.8648	0.8814	0.8889	0.9057	0.8909	0.8479	0.8367	0.8679	0.8571	0.8039	0.9057	0.8793	0.8727	0.7925	0.8704	0.8302	0.8481	0.8136	0.8929	0.8704	0.86105
	SP	0.7648	0.5484	0.6389	0.6486	0.6857	0.7097	0.7317	0.5676	0.7317	0.6923	0.6486	0.75	0.6571	0.8108	0.6667	0.7838	0.7409	0.7097	0.6765	0.7222	0.694285
	Mcc	0.6548	0.4618	0.5533	0.5836	0.5963	0.5865	0.5732	0.4629	0.596	0.4998	0.5836	0.6339	0.548	0.596	0.5537	0.6116	0.622	0.516	0.5907	0.6024	0.571305
Top9	ACC	0.7444	0.8222	0.8333	0.8444	0.8222	0.7556	0.8	0.8	0.7556	0.7333	0.8	0.8111	0.7667	0.7889	0.7667	0.7667	0.8222	0.7667	0.8333	0.7667	0.79
	AUC	0.7234	0.8214	0.8325	0.83	0.7818	0.7458	0.7719	0.795	0.7368	0.709	0.7813	0.8	0.7349	0.78	0.7455	0.7416	0.7802	0.7416	0.8259	0.7611	0.771985
	F1	0.7965	0.8545	0.8485	0.8727	0.8689	0.8	0.8475	0.8269	0.807	0.7895	0.8393	0.8411	0.8235	0.8224	0.8205	0.8174	0.871	0.8174	0.8598	0.8	0.83122
	SE	0.8182	0.8246	0.84	0.9231	0.9636	0.7857	0.8772	0.8269	0.807	0.8654	0.9216	0.9	0.8448	0.8302	0.8136	0.8545	0.9153	0.8545	0.8679	0.7925	0.85633
	SP	0.6286	0.8182	0.825	0.7368	0.6	0.7059	0.6667	0.7632	0.6667	0.5526	0.641	0.7	0.625	0.7297	0.6774	0.6286	0.6452	0.6286	0.7838	0.7297	0.687635
	Mcc	0.455	0.6295	0.6635	0.6809	0.63	0.4865	0.5608	0.5901	0.4737	0.446	0.5966	0.6187	0.4812	0.5624	0.4874	0.4996	0.5946	0.4996	0.6546	0.5202	0.556545
Top10	ACC	0.8333	0.7333	0.7667	0.7778	0.7667	0.8222	0.8	0.8111	0.8111	0.7444	0.8	0.7778	0.7778	0.7667	0.7556	0.8	0.8	0.7778	0.7556	0.7778	0.782785
	AUC	0.8241	0.7225	0.75	0.7637	0.7673	0.8225	0.7875	0.775	0.8112	0.7375	0.7731	0.7593	0.7639	0.7489	0.7432	0.8	0.7917	0.7608	0.7389	0.7685	0.77048
	F1	0.8624	0.7736	0.8205	0.8214	0.7692	0.8519	0.8333	0.8618	0.8172	0.7767	0.8448	0.8214	0.8182	0.8108	0.8036	0.82	0.8333	0.8246	0.8	0.8148	0.818975
	SE	0.8704	0.8039	0.8	0.8214	0.7955	0.8214	0.9	0.8833	0.8085	0.8	0.9245	0.8519	0.8333	0.8491	0.7895	0.9111	0.8333	0.8246	0.8462	0.8148	0.839135
	SP	0.7778	0.641	0.7	0.7059	0.7391	0.8235	0.675	0.6667	0.814	0.675	0.6216	0.6667	0.6944	0.6486	0.697	0.6889	0.75	0.697	0.6316	0.7222	0.7018
	Mcc	0.6513	0.4523	0.4891	0.5273	0.535	0.6331	0.5969	0.5658	0.622	0.4797	0.5864	0.5307	0.5333	0.5116	0.4809	0.6154	0.5833	0.5215	0.4929	0.537	0.547275
Top11	ACC	0.8111	0.7333	0.7444	0.7	0.7444	0.8111	0.7778	0.7889	0.7778	0.7889	0.8111	0.7889	0.7444	0.7778	0.7667	0.7778	0.7444	0.7	0.8111	0.7444	0.767215
	AUC	0.7935	0.7279	0.7285	0.6898	0.7375	0.7904	0.7778	0.7875	0.761	0.7784	0.7917	0.7677	0.7422	0.75	0.7454	0.7352	0.7361	0.6991	0.7905	0.7257	0.752795
	F1	0.8522	0.7778	0.8	0.7477	0.785	0.8547	0.7826	0.8081	0.8214	0.8288	0.8496	0.8319	0.7767	0.8276	0.8142	0.8361	0.785	0.7273	0.8496	0.7928	0.807455
	SE	0.8596	0.75	0.7797	0.7407	0.8936	0.8621	0.8	0.8	0.8364	0.8214	0.8889	0.9038	0.7547	0.8889	0.8519	0.8947	0.7778	0.7059	0.9231	0.8462	0.82897
	SP	0.7273	0.7059	0.6774	0.6389	0.5814	0.7188	0.7556	0.775	0.6857	0.7353	0.6944	0.6316	0.7297	0.6111	0.6389	0.5758	0.6944	0.6923	0.6579	0.6053	0.676635
	Mcc	0.5909	0.4475	0.448	0.378	0.5033	0.5851	0.5561	0.5737	0.5281	0.5537	0.6014	0.5659	0.4797	0.5291	0.5059	0.5062	0.4702	0.3955	0.614	0.4692	0.515075
Top12	ACC	0.7778	0.7778	0.7889	0.6889	0.7778	0.7889	0.8111	0.7778	0.7444	0.7333	0.8	0.7444	0.7556	0.7111	0.8111	0.7	0.7889	0.7556	0.7333	0.8111	0.76389
	AUC	0.7671	0.7641	0.7775	0.6833	0.772	0.7866	0.8024	0.7542	0.713	0.7039	0.7875	0.7257	0.737	0.7018	0.8083	0.684	0.7854	0.7451	0.7267	0.8029	0.751425
	F1	0.8214	0.8182	0.8224	0.75	0.8039	0.8119	0.8522	0.8246	0.8034	0.7931	0.8333	0.7928	0.8103	0.7636	0.835	0.7523	0.8155	0.7925	0.7692	0.8411	0.805335
	SE	0.807	0.9184	0.8627	0.7	0.8367	0.8913	0.8305	0.8868	0.8704	0.8364	0.9	0.8462	0.7966	0.7368	0.9348	0.8039	0.8077	0.8235	0.7692	0.8491	0.8354
	SP	0.7273	0.6098	0.6923	0.6667	0.7073	0.6818	0.7742	0.6216	0.5556	0.5714	0.675	0.6053	0.6774	0.6667	0.6818	0.5641	0.7632	0.6667	0.6842	0.7568	0.66746
	Mcc	0.5281	0.5628	0.5673	0.35	0.5507	0.5877	0.5927	0.5353	0.4553	0.4254	0.5969	0.4692	0.4674	0.3952	0.6396	0.381	0.569	0.4983	0.4534	0.6085	0.51169
Abbreviations: ACC, accuracy; SE, sensitivity; SP, specificity; AUC, area under the curve; Mcc, Matthews correlation coefficient.
