# Supplementary material for: In Silico Prediction of Drug-Induced Liver Injury Based on Ensemble Classifier Method
Source: Int J Mol Sci. 2019 Aug 22;20(17):4106. doi: 10.3390/ijms20174106 (PMC6747689; doi:10.3390/ijms20174106)
Supplement: Supplementary file 1 [file ijms-20-04106-s001.zip › Supplementary 6.xlsx]

## Sheet: Sheet1
FPs_Mols_threshold
Ratio(FPs : Mols)	Performance	1	2	3	4	5	6	7	8	9	10	Mean value	Ratio
0.1 : 0.9	ACC	0.7625	0.7775	0.75	0.76	0.7625	0.7725	0.7675	0.775	0.7675	0.765	0.766	0.1
	AUC	0.7427	0.7594	0.7344	0.7375	0.7375	0.7531	0.7417	0.7521	0.749	0.7427	0.74501
	F1	0.6814	0.7022	0.6754	0.6751	0.6722	0.6975	0.6759	0.6941	0.6921	0.68	0.68459
	SE	0.6438	0.6687	0.6562	0.625	0.6125	0.6562	0.6125	0.6375	0.6562	0.6312	0.63998
	SP	0.8417	0.85	0.8125	0.85	0.8625	0.85	0.87	0.8667	0.8417	0.8542	0.84993
	Mcc	0.4965	0.5319	0.4788	0.4919	0.4997	0.5219	0.5118	0.5259	0.5096	0.5057	0.50737
0.2 : 0.8	ACC	0.7875	0.785	0.775	0.765	0.7875	0.7575	0.7825	0.7525	0.765	0.7675	0.7725	0.2
	AUC	0.7677	0.7656	0.7563	0.7479	0.7677	0.7365	0.7615	0.7281	0.7396	0.7396	0.75105
	F1	0.7151	0.7093	0.7002	0.6944	0.7146	0.6716	0.7091	0.6616	0.6694	0.6723	0.69176
	SE	0.6687	0.6687	0.6625	0.6625	0.6687	0.6312	0.6562	0.6062	0.6125	0.6	0.64372
	SP	0.8667	0.8625	0.85	0.8333	0.8667	0.8417	0.8667	0.85	0.8667	0.8792	0.85835
	Mcc	0.5549	0.5476	0.529	0.5075	0.5549	0.4853	0.5435	0.4778	0.5014	0.5076	0.52095
0.3 : 0.7	ACC	0.78	0.77	0.7675	0.8025	0.7675	0.785	0.7775	0.7675	0.8025	0.7775	0.77975	0.3
	AUC	0.7604	0.7531	0.75	0.7854	0.7438	0.7635	0.7583	0.7469	0.7812	0.7542	0.75968
	F1	0.7058	0.7011	0.6942	0.7374	0.6785	0.7089	0.7028	0.6895	0.7312	0.6973	0.70467
	SE	0.6625	0.6687	0.6625	0.7	0.625	0.6562	0.6625	0.6438	0.675	0.6375	0.65937
	SP	0.8583	0.8375	0.8375	0.8708	0.8625	0.8708	0.8542	0.85	0.8875	0.8708	0.85999
	Mcc	0.5358	0.519	0.5107	0.5831	0.5111	0.5449	0.5326	0.5101	0.5835	0.5351	0.53659
0.4 : 0.6	ACC	0.785	0.785	0.775	0.8025	0.7825	0.7775	0.79	0.78	0.78	0.7775	0.7835	0.4
	AUC	0.7677	0.7583	0.7562	0.7781	0.7604	0.7573	0.7656	0.7583	0.7583	0.7552	0.76154
	F1	0.7193	0.6975	0.6975	0.7239	0.7028	0.7019	0.7092	0.7038	0.7001	0.6953	0.70513
	SE	0.6813	0.625	0.6625	0.6562	0.65	0.6562	0.6438	0.65	0.65	0.6438	0.65188
	SP	0.8542	0.8917	0.85	0.9	0.8708	0.8583	0.8875	0.8667	0.8667	0.8667	0.87126
	Mcc	0.5513	0.5471	0.5287	0.5836	0.5404	0.5297	0.5605	0.5387	0.5346	0.5378	0.54524
0.5 : 0.5	ACC	0.7725	0.77	0.7775	0.785	0.7775	0.7975	0.8	0.795	0.795	0.7825	0.78525	0.5
	AUC	0.7521	0.751	0.7542	0.7635	0.751	0.7792	0.7812	0.776	0.775	0.7625	0.76457
	F1	0.6934	0.696	0.6932	0.7088	0.6854	0.7296	0.7331	0.7247	0.7244	0.7077	0.70963
	SE	0.65	0.6562	0.6375	0.6562	0.6188	0.6875	0.6875	0.6813	0.675	0.6625	0.66125
	SP	0.8542	0.8458	0.8708	0.8708	0.8833	0.8708	0.875	0.8708	0.875	0.8625	0.8679
	Mcc	0.5225	0.5192	0.5304	0.5454	0.5355	0.5728	0.5792	0.5696	0.5687	0.5407	0.5484
0.6 : 0.4	ACC	0.785	0.7925	0.805	0.7875	0.795	0.7775	0.7925	0.79	0.8025	0.7825	0.791	0.6
	AUC	0.7667	0.775	0.7833	0.7656	0.7729	0.7542	0.774	0.7771	0.7823	0.7656	0.77167
	F1	0.7166	0.7274	0.7333	0.7107	0.7179	0.6959	0.7201	0.7298	0.7344	0.7136	0.71997
	SE	0.675	0.6875	0.675	0.6562	0.6625	0.6375	0.6813	0.7125	0.6813	0.6813	0.67501
	SP	0.8583	0.8625	0.8917	0.875	0.8833	0.8708	0.8667	0.8417	0.8833	0.85	0.86833
	Mcc	0.5502	0.5644	0.5879	0.552	0.5685	0.5295	0.5609	0.5636	0.588	0.5422	0.56072
0.7 : 0.3	ACC	0.795	0.7925	0.785	0.7925	0.8025	0.7975	0.8	0.785	0.8075	0.8075	0.7965	0.7
	AUC	0.774	0.775	0.7635	0.774	0.7833	0.7792	0.7781	0.7656	0.7885	0.7865	0.77677
	F1	0.722	0.7253	0.7079	0.7185	0.7323	0.7313	0.7253	0.7121	0.74	0.7377	0.72524
	SE	0.6687	0.6875	0.6562	0.6813	0.6875	0.6875	0.6687	0.6687	0.6937	0.6813	0.67811
	SP	0.8792	0.8625	0.8708	0.8667	0.8792	0.8708	0.8875	0.8625	0.8833	0.8917	0.87542
	Mcc	0.5692	0.5641	0.5448	0.5663	0.5824	0.5744	0.5805	0.5495	0.5963	0.5938	0.57213
0.8 : 0.2	ACC	0.7925	0.7975	0.7825	0.7925	0.7925	0.8025	0.795	0.775	0.805	0.78	0.7915	0.8
	AUC	0.7708	0.7802	0.7625	0.7781	0.7781	0.7865	0.7771	0.7583	0.7885	0.7625	0.77426
	F1	0.7172	0.7296	0.7074	0.7325	0.7309	0.7403	0.7275	0.705	0.7421	0.7082	0.72407
	SE	0.6625	0.6937	0.6625	0.7063	0.7063	0.7063	0.6875	0.675	0.7063	0.675	0.68814
	SP	0.8792	0.8667	0.8625	0.85	0.85	0.8667	0.8667	0.8417	0.8708	0.85	0.86043
	Mcc	0.5633	0.5726	0.5449	0.5682	0.5649	0.5848	0.5683	0.5263	0.5905	0.5362	0.562
0.9 : 0.1	ACC	0.77	0.775	0.8	0.785	0.78	0.79	0.7675	0.8025	0.785	0.7775	0.78325	0.9
	AUC	0.7542	0.7573	0.7802	0.7708	0.7688	0.7688	0.749	0.7854	0.7656	0.7573	0.76574
	F1	0.701	0.7023	0.7293	0.7228	0.7224	0.7086	0.6931	0.739	0.7122	0.7003	0.7131
	SE	0.675	0.6687	0.6813	0.7	0.7125	0.6625	0.6562	0.7	0.6687	0.6562	0.67811
	SP	0.8333	0.8458	0.8792	0.8417	0.825	0.875	0.8417	0.8708	0.8625	0.8583	0.85333
	Mcc	0.5762	0.5263	0.5786	0.5486	0.5468	0.5572	0.5122	0.5842	0.5463	0.5294	0.55058
FPs - Mols is the ratio of molecular fingerprint to molecular descriptor. Abbreviations: ACC, accuracy; SE, sensitivity; SP, specificity; AUC, area under the curve; Mcc, Matthews correlation coefficient.
