# Supplementary material for: In Silico Prediction of Drug-Induced Liver Injury Based on Ensemble Classifier Method
Source: Int J Mol Sci. 2019 Aug 22;20(17):4106. doi: 10.3390/ijms20174106 (PMC6747689; doi:10.3390/ijms20174106)
Supplement: Supplementary file 1 [file ijms-20-04106-s001.zip › Supplementary 7.xlsx]

## Sheet: Sheet1
Accuracy performance on the test for 12 fingerprints
Fingerprints	Classifier	1	2	3	4	5	Mean value
1.AP2DFP	LR	0.7	0.7	0.7	0.7	0.7	0.7
	SVC	0.66	0.66	0.66	0.66	0.66	0.66
	GBDT	0.62	0.62	0.62	0.62	0.62	0.62
	ADB	0.58	0.58	0.58	0.58	0.58	0.58
	XGB	0.68	0.68	0.68	0.68	0.68	0.68
	Random Forest	0.64	0.66	0.66	0.7	0.66	0.664
	ExtraTrees	0.62	0.6	0.7	0.62	0.7	0.648
	LGB	0.68	0.68	0.68	0.68	0.68	0.68
	CatB	0.66	0.62	0.6	0.62	0.68	0.636
2.EStateFP	LR	0.66	0.66	0.66	0.66	0.66	0.66
	SVC	0.68	0.68	0.68	0.68	0.68	0.68
	GBDT	0.7	0.7	0.7	0.7	0.7	0.7
	ADB	0.68	0.68	0.68	0.68	0.68	0.68
	XGB	0.7	0.7	0.7	0.7	0.7	0.7
	Random Forest	0.7	0.7	0.68	0.68	0.68	0.688
	ExtraTrees	0.72	0.72	0.74	0.7	0.72	0.72
	LGB	0.7	0.7	0.7	0.7	0.7	0.7
	CatB	0.72	0.72	0.72	0.7	0.72	0.716
3.ExtendedFP	LR	0.78	0.78	0.78	0.78	0.78	0.78
	SVC	0.74	0.74	0.74	0.74	0.74	0.74
	GBDT	0.7	0.7	0.7	0.7	0.7	0.7
	ADB	0.76	0.76	0.76	0.76	0.76	0.76
	XGB	0.74	0.74	0.74	0.74	0.74	0.74
	Random Forest	0.78	0.76	0.72	0.74	0.74	0.748
	ExtraTrees	0.7	0.76	0.74	0.74	0.74	0.736
	LGB	0.66	0.66	0.66	0.66	0.66	0.66
	CatB	0.8	0.74	0.78	0.8	0.78	0.78
4.FP	LR	0.66	0.66	0.66	0.66	0.66	0.66
	SVC	0.7	0.7	0.7	0.7	0.7	0.7
	GBDT	0.74	0.74	0.76	0.74	0.74	0.744
	ADB	0.66	0.66	0.66	0.66	0.66	0.66
	XGB	0.7	0.7	0.7	0.7	0.7	0.7
	Random Forest	0.74	0.74	0.72	0.7	0.72	0.724
	ExtraTrees	0.66	0.72	0.68	0.66	0.66	0.676
	LGB	0.74	0.74	0.74	0.74	0.74	0.74
	CatB	0.74	0.72	0.74	0.72	0.74	0.732
5.GraphOnlyFP	LR	0.6	0.6	0.6	0.6	0.6	0.6
	SVC	0.6	0.6	0.6	0.6	0.6	0.6
	GBDT	0.68	0.66	0.66	0.68	0.68	0.672
	ADB	0.64	0.64	0.64	0.64	0.64	0.64
	XGB	0.72	0.72	0.72	0.72	0.72	0.72
	Random Forest	0.68	0.7	0.68	0.68	0.68	0.684
	ExtraTrees	0.66	0.72	0.66	0.7	0.62	0.672
	LGB	0.72	0.72	0.72	0.72	0.72	0.72
	CatB	0.74	0.68	0.7	0.7	0.66	0.696
6.KRFP	LR	0.72	0.72	0.72	0.72	0.72	0.72
	SVC	0.64	0.64	0.64	0.64	0.64	0.64
	GBDT	0.72	0.7	0.74	0.74	0.72	0.724
	ADB	0.66	0.66	0.66	0.66	0.66	0.66
	XGB	0.7	0.7	0.7	0.7	0.7	0.7
	Random Forest	0.8	0.78	0.8	0.76	0.78	0.784
	ExtraTrees	0.74	0.72	0.76	0.82	0.76	0.76
	LGB	0.74	0.74	0.74	0.74	0.74	0.74
	CatB	0.74	0.76	0.72	0.76	0.78	0.752
7.MaccsFP	LR	0.76	0.76	0.76	0.76	0.76	0.76
	SVC	0.72	0.72	0.72	0.72	0.72	0.72
	GBDT	0.72	0.72	0.72	0.72	0.72	0.72
	ADB	0.7	0.7	0.7	0.7	0.7	0.7
	XGB	0.72	0.72	0.72	0.72	0.72	0.72
	Random Forest	0.76	0.76	0.72	0.76	0.76	0.752
	ExtraTrees	0.7	0.72	0.72	0.74	0.64	0.704
	LGB	0.72	0.72	0.72	0.72	0.72	0.72
	CatB	0.74	0.72	0.7	0.78	0.74	0.736
8.nAP2DFP	LR	0.66	0.66	0.66	0.66	0.66	0.66
	SVC	0.62	0.62	0.62	0.62	0.62	0.62
	GBDT	0.64	0.62	0.66	0.64	0.62	0.636
	ADB	0.6	0.6	0.6	0.6	0.6	0.6
	XGB	0.66	0.66	0.66	0.66	0.66	0.66
	Random Forest	0.7	0.76	0.7	0.66	0.7	0.704
	ExtraTrees	0.62	0.56	0.76	0.62	0.74	0.66
	LGB	0.64	0.64	0.64	0.64	0.64	0.64
	CatB	0.68	0.76	0.68	0.66	0.66	0.688
9.nKRFP	LR	0.66	0.66	0.66	0.66	0.66	0.66
	SVC	0.62	0.62	0.62	0.62	0.62	0.62
	GBDT	0.7	0.74	0.7	0.7	0.74	0.716
	ADB	0.74	0.74	0.74	0.74	0.74	0.74
	XGB	0.72	0.72	0.72	0.72	0.72	0.72
	Random Forest	0.76	0.72	0.76	0.76	0.76	0.752
	ExtraTrees	0.8	0.76	0.68	0.7	0.8	0.748
	LGB	0.7	0.7	0.7	0.7	0.7	0.7
	CatB	0.72	0.76	0.74	0.74	0.7	0.732
10.nSubstructreFP	LR	0.72	0.72	0.72	0.72	0.72	0.72
	SVC	0.64	0.64	0.64	0.64	0.64	0.64
	GBDT	0.64	0.64	0.64	0.64	0.64	0.64
	ADB	0.54	0.54	0.54	0.54	0.54	0.54
	XGB	0.64	0.64	0.64	0.64	0.64	0.64
	Random Forest	0.62	0.58	0.58	0.6	0.58	0.592
	ExtraTrees	0.6	0.6	0.62	0.7	0.62	0.628
	LGB	0.62	0.62	0.62	0.62	0.62	0.62
	CatB	0.58	0.64	0.64	0.6	0.64	0.62
11.PubchemFP	LR	0.72	0.72	0.72	0.72	0.72	0.72
	SVC	0.76	0.76	0.76	0.76	0.76	0.76
	GBDT	0.7	0.7	0.72	0.7	0.7	0.704
	ADB	0.62	0.62	0.62	0.62	0.62	0.62
	XGB	0.74	0.74	0.74	0.74	0.74	0.74
	Random Forest	0.78	0.78	0.78	0.78	0.76	0.776
	ExtraTrees	0.74	0.78	0.72	0.7	0.74	0.736
	LGB	0.66	0.66	0.66	0.66	0.66	0.66
	CatB	0.76	0.72	0.78	0.72	0.76	0.748
12.SubstructreFP	LR	0.74	0.74	0.74	0.74	0.74	0.74
	SVC	0.76	0.76	0.76	0.76	0.76	0.76
	GBDT	0.72	0.72	0.72	0.72	0.72	0.72
	ADB	0.72	0.72	0.72	0.72	0.72	0.72
	XGB	0.7	0.7	0.7	0.7	0.7	0.7
	Random Forest	0.74	0.74	0.72	0.74	0.74	0.736
	ExtraTrees	0.72	0.76	0.76	0.72	0.68	0.728
	LGB	0.68	0.68	0.68	0.68	0.68	0.68
	CatB	0.72	0.76	0.76	0.74	0.74	0.744

## Sheet: Sheet2
Accuracy performance on the test for 12 fingerprints
Fingerprints\Classifier	LR	SVC	GBDT	ADB	XGB	Random Forest	ExtraTrees	LGB	CatB
AP2DFP	0.7	0.66	0.62	0.58	0.68	0.664	0.648	0.68	0.636
Estate FP	0.66	0.68	0.7	0.68	0.7	0.688	0.72	0.7	0.716
ExtendedFP	0.78	0.74	0.7	0.76	0.74	0.748	0.736	0.66	0.78
FP	0.66	0.7	0.744	0.66	0.7	0.724	0.676	0.74	0.732
GraphOnlyFP	0.6	0.6	0.672	0.64	0.72	0.684	0.672	0.72	0.696
KRFP	0.72	0.64	0.724	0.66	0.7	0.784	0.76	0.74	0.752
MaccsFP	0.76	0.72	0.72	0.7	0.72	0.752	0.704	0.72	0.736
nAP2DFP	0.66	0.62	0.636	0.6	0.66	0.704	0.66	0.64	0.688
nKRFP	0.66	0.62	0.716	0.74	0.72	0.752	0.748	0.7	0.732
nSubstructreFP	0.72	0.64	0.64	0.54	0.64	0.592	0.628	0.62	0.62
PubchemFP	0.72	0.76	0.704	0.62	0.74	0.776	0.736	0.66	0.748
SubstructreFP	0.74	0.76	0.72	0.72	0.7	0.736	0.728	0.68	0.744
